# Supplementary material for: Towards a molecular taxonomic key of the Aurantioideae subfamily using chloroplastic SNP diagnostic markers of the main clades genotyped by competitive allele-specific PCR
Source: BMC Genet. 2016 Aug 18;17:118. doi: 10.1186/s12863-016-0426-x (PMC4991024; doi:10.1186/s12863-016-0426-x)
Supplement: Additional file 1: — Sequence accession (GenBank) used for SNP in silico mining and their classification in the Bayer et al. [21] analysis. (XLSX 20 kb) [file 12863_2016_426_MOESM1_ESM.xlsx]

## Sheet: Feuil1
Oueslati A., Ollitrault F., Baraket G., Salhi-Hannachi A., Navarro L. and Ollitrault P. Towards a molecular taxonomic key of the Aurantioideae subfamily using chloroplastic SNP diagnostic markers of the main clades genotyped by competitive allele-specific PCR. BMC Genetics.
Additionnal File 1:sequence accessions (GenBank) used for SNP in silico mining and their classification in the Bayer et al. [21] analysis.
Tribe	Sub-tribe		Genus	Species	cultivar	Bayer et al. (2009) Clades	Reference of sequence accession (GenBank)
							atpB-coding region	rbcL-atpB spacer	matK-5'trnK spacer	psbM-trnDGUC spacer	trnG intron	rps16 spacer	trnL-F region	rps4-trnT spacer
Clauseneae	Micromelinae (very remote citroid fruit trees)		Micromelum	Micromelum minutum		A,B,E	EF118889	AF320854	EF138904	EF164876	EF176560	AF320266	EF126691	EF134696
	Clauseniae (remote citroid fruit trees)		Clausena	Clausena excavata		C,D,E	AF066841	AF320849	EF138881	EF164853	EF176537	AY295258	EF126674	EF134673
				Clausena harmandiana		C,D,E	EF118868	AF320892	EF138882	EF164854	EF176538	EF126608	EF126675	EF134674
			Glycosmis	Glycosmis trichanthera		A,B,E	EF118879	AF320855	EF138894	EF164866	EF176550	EF126616	EF126683	EF134686
				Glycosmis mauritiana		A,B,E	EF118878	AF320862	EF138892	EF164864	EF176548	EF126614	EF126681	EF134684
				Glycosmis pentaphylla		A,B,E	EF118877	EF126548	EF138893	EF164865	EF176549	EF126615	EF126682	EF134685
			Murraya	Murraya koenigii		C,D,E	EF118832	AF320867	EF138843	EF164815	EF176499	AF320262	EF126637	EF134635
				Murraya paniculata		F, G	EF118891	AF320868	EF138906	EF164878	EF176562	AY295254	AY295280	EF134698
	Merrilliinae (large-fruited remote citroid fruit trees)		Merrillia	Merrillia caloxylon		F, G	EF118882	AF320871	EF138897	EF164869	EF176553	AY295270	AY295296	EF134689
Citreae	Triphasiinae (minor citroid fruit trees)		Luvunga	Luvunga		J,H,G	EF118880	EF126549	EF138895	EF164867	EF176551	EF126617	EF126684	EF134687
			Merope	Merope angulata		L,I,H,G	EF118881	EF126550	EF138896	EF164868	EF176552	EF126618	EF126685	EF134688
			Monanthocitrus	Monanthocitrus cornuta		L,I,H,G	EF118890	EF126557	EF138905	EF164877	EF176561	EF126624	EF126692	EF134697
			Oxanthera	Oxanthera neocaledonica		OO, TT, T, R, Q, O, M, H, G	EF118893	EF126559	EF138908	EF164880	EF176564	EF126625	EF126693	EF134700
				Oxanthera sp		OO, TT, T, R, Q, O, M, H, G	EF118894	EF126560	EF138909	EF164881	EF176565	EF126626	EF126694	EF134701
			Pamburus	Pamburus missionis		J, H, G	EF118895	AF320883	EF138910	EF164882	EF176566	AY295274	AY295300	EF134702
			Paramignya	Paramignya lobata		J, H, G	EF118896	EF126561	EF138911	EF164883	EF176567	EF126627	EF126695	EF134703
				Paramignya scandens		J, H, G	EF118897	EF126562	EF138912	EF164884	EF176568	AY295257	EF126696	EF134704
			Triphasia	Triphasia trifolia		L,I,H,G	EF118902	AF320884	EF138921	EF164893	EF176577	AY295271	AY295297	EF134713
			Wenzelia	Wenzelia dolichophylla		L,I,H,G	EF118903	EF126566	EF138922	EF164894	EF176578	AY295260	AY295286	EF134714
	Balsamocitrinae (hard-shelled citroid fruit trees)		Aegle	Aegle marmelos		K, H, G	AF066839	AF320882	EF138836	EF164808	EF176492	AY295268	AY295294	EF134628
			Aeglopsis	Aeglopsis chevalieri		K, H, G	EF118827	EF126500	EF138837	EF164809	EF176493	EF126567	EF126634	EF134629
			Afraegle	Afraegle paniculata		K, H, G	EF118828	EF126501	EF138838	EF164810	EF176494	AY295269	AY295295	EF134630
			Balsamocitrus	Balsamocitrus dawei		K, H, G	EF118831	EF126504	EF138842	EF164814	EF176498	EF126571	AY295278	EF134634
			Feronia	Feronia limonia		P, O, M, H, G	EF118870	EF126541	EF138885	EF164857	EF176541	EF126609	EF126676	EF134677
			Feroniella	Feroniella oblata		CC, BB, Y, SS, S, Q, O, M, H, G	EF118871	EF126542	EF138886	EF164858	EF176542	AY295263	AY295289	EF134678
			Swinglea	Swinglea glutinosa		N, M, H, G	EF118899	AF320887	EF138918	EF164890	EF176574	AY295259	EF126699	EF134710
	Citrinae (citrus fruit trees)	Near Citrus Fruit	Atalantia	Atalantia ceylanica		P, O, M, H, G	AF066840	EF126502	EF138839	EF164811	EF176495	EF126568	AY295288	EF134631
				Atalantia citroides		P, O, M, H, G	EF118829	EF126503	EF138840	EF164812	EF176496	EF126569	EF126635	EF134632
				Atalantia monophylla		P, O, M, H, G	EF118830	AF320874	EF138841	EF164813	EF176497	EF126570	EF126636	EF134633
			Citropsis	Citropsis daweana		N, M, H, G	EF118837	EF126509	EF138848	EF164820	EF176504	EF126576	EF126642	EF134640
				Citropsis schweinfurthii		N, M, H, G	EF118838	EF126510	EF138849	EF164821	EF176505	EF126577	EF126643	EF134641
		Primitive Citrus Fruit	Hesperethusa	Hesperthusa crenulata		N, M, H, G	EF118892	EF126558	EF138907	EF164879	EF176563	AY295272	AY295298	EF134699
			Pleiospermium	Pleiospermium latialatum		N, M, H, G	EF118898	EF126563	EF138913	EF164885	EF176569	EF126628	EF126697	EF134705
			Severinia	Severinia buxifolia		P, O, M, H, G	AF066835	AF320886	EF138916	EF164888	EF176572	EF126629	AY295290	EF134708
			Burkillanthus	Burkillanthus malaccensis		N, M, H, G	EF118833	EF126505	EF138844	EF164816	EF176500	EF126572	EF126638	EF134636
		True Citrus fruit	Citrus	C. maxima	Pummelo	GG4, EE, Z, Y, SS, S, Q, O, M, H, G	EF118839	EF126529	EF138869	EF164841	EF176525	EF126597	EF126663	EF134661
				C. medica	Etrog citron	QQ, R, Q, O, M, H, G	EF118860	EF126531	EF138871	EF164843	EF176527	EF126599	EF126665	EF134663
				C. ichangensis	Xiang cheng ou yuzu	JJ, II, CC, BB, y, SS, S, Q, O, M, H, G	EF118852	EF126522	EF138862	EF164834	EF176518	EF126590	EF126656	EF134654
					ichang papeda	HH, BB, Y, SS, S, Q, O, M, H, G	EF118849	EF126519	EF138859	EF164831	EF176515	EF126587	EF126653	EF134651
				C. reticulata	emperor mandarin	JJ, II, CC, BB, y, SS, S, Q, O, M, H, G	EF118864	EF126537	EF138877	EF164849	EF176533	EF126604	EF126670	EF134669
					calamondin	MM, AA, X, SS, S, Q, O, M, H, G	EF118858	EF126528	EF138868	EF164840	EF176524	EF126596	EF126662	EF134660
				C.aurantifolia	key lime west indian	L2, FF1, DD, Z, Y, SS, S, Q, O, M, H, G	EF118841	AF320875	EF138851	EF164823	EF176507	EF126579	EF126645	EF134643
					tahiti lime	GG1, EE, Z, Y, SS, S, Q, O, M, H, G	EF118853	EF126523	EF138863	EF164835	EF176519	EF126591	EF126657	EF134655
				C. aurantium	rough seville	GG1, EE, Z, Y, SS, S, Q, O, M, H, G	EF118842	EF126512	EF138852	EF164824	EF176508	EF126580	EF126646	EF134645
					goutou chen	GG2, EE, Z, Y, SS, S, Q, O, M, H, G	EF118843	EF126513	EF138853	EF164825	EF176509	EF126581	EF126647	EF134644
					smooth seville	EE, Z, Y, SS, S, Q, O, M, H, G	EF118863	EF126536	EF138876	EF164848	EF176532	EF126602	EF126669	EF134667
					myrtle leaf chinotto	GG1, EE, Z, Y, SS, S, Q, O, M, H, G	EF118861	EF126532	EF138872	EF164844	EF176528	EF126600	EF126666	EF134664
				C. limon	Rangpur lime	JJ, II, CC, BB, y, SS, S, Q, O, M, H, G	EF118856	EF126526	EF138866	EF164838	EF176522	EF126594	EF126660	EF134658
					eureka lemon	GG1, EE, Z, Y, SS, S, Q, O, M, H, G	EF118855	EF126525	EF138865	EF164837	EF176521	EF126593	EF126659	EF134657
					rough lemon	JJ, II, CC, BB, y, SS, S, Q, O, M, H, G	EF118851	EF126521	EF138861	EF164833	EF176517	EF126589	EF126655	EF134653
				C. paradisis	kinkoji	EE, Z, Y, SS, S, Q, O, M, H, G	EF118862	EF126533	EF138873	EF164845	EF176529	EF126601	EF126667	EF134665
					davis	GG5, EE, Z, Y, SS, S, Q, O, M, H, G	AJ238408	EF126534	EF138874	EF164846	EF176530	AY295251	AY295277	EF134666
				C. sinensis	valencia	GG6, EE, Z, Y, SS, S, Q, O, M, H, G	EF118866	EF126539	EF138879	EF164851	EF176535	EF126606	EF126672	EF134671
				C.amboiensis		L1, FF1, DD, Z, Y, SS, S, Q, O, M, H, G	EF118840	EF126511	EF138850	EF164822	EF176506	EF126578	EF126644	EF134642
				C.halimii		LL, X, SS, S, Q, O, M, H, G	EF118847	EF126517	EF138857	EF164829	EF176513	EF126585	EF126651	EF134649
				C.hystrix	lime leaves thai lime	L1, FF1, DD, Z, Y, SS, S, Q, O, M, H, G	EF118848	EF126518	EF138858	EF164830	EF176514	EF126586	EF126652	EF134650
						L3, FF1, DD, Z, Y, SS, S, Q, O, M, H, G	EF118845	EF126515	EF138855	EF164827	EF176511	EF126583	EF126649	EF134647
						FF2, FF1, DD, Z, Y, SS, S, Q, O, M, H, G	EF118857	EF126527	EF138867	EF164839	EF176523	EF126595	EF126661	EF134659
				C.indica Tanaka		QQ, R, Q, O, M, H, G	EF118850	EF126520	EF138860	EF164832	EF176516	EF126588	EF126654	EF134652
				C.latipes (Swing.) Tan.	khasi papeda	GG3, EE, Z, Y, SS, S, Q, O, M, H, G	EF118854	EF126524	EF138864	EF164836	EF176520	EF126592	EF126658	EF134656
				C.tachibana (Mak.) Tan.	tachibana orange	KK, II, CC, BB, Y, SS, S, Q, O, M, H, G	EF118867	EF126540	EF138880	EF164852	EF176536	EF126607	EF126673	EF134672
				C.tangelo	minneola	EE, Z, Y, SS, S, Q, O, M, H, G	EF118834	EF126535	EF138875	EF164847	EF176531	EF126603	EF126668	EF134668
				Citrofortunella floridana	limequat	L1, FF1, DD, Z, Y, SS, S, Q, O, M, H, G	EF118836	EF126508	EF138847	EF164819	EF176503	EF126575	EF126641	EF134639
				C.maxima x C. medica		GG1, EE, Z, Y, SS, S, Q, O, M, H, G	EF118859	EF126530	EF138870	EF164842	EF176526	EF126598	EF126664	EF134662
				C.reticulata 'fina' x C. glauca		JJ, II, CC, BB, Y, SS, S, Q, O, M, H, G	EF118865	EF126538	EF138878	EF164850	EF176534	EF126605	EF126671	EF134670
				Citrus gracilis	Humpty Doo lime	W, U, TT, T, R, Q, O, M, H, G	EF118846.1	EF126516.1	EF138856.1	EF164828.1	EF176512.1	EF126584.1	EF126650.1	EF134648
				Citrus x oliveri	Sunris lime	V, U, TT, T, R, Q, O, M, H, G	EF118876.1	EF126547.1	EF138891.1	EF164863.1	EF176547.1	EF126613.1	EF126678.1	EF134683
			Clymenia	Clymenia polyandra		PP, T, R, Q, O, M, H, G	EF118869	AF320878	EF138883	EF164855	EF176539	AY295255	AY295281	EF134675
			Eremocitrus	Eremocitruc glauca		Eremocitrus, W, U, TT, T, R, Q, O, M, H, G	AF066847	AF320879	EF138884	EF164856	EF176540	AY295267	AY295293	EF134676
			Fortunella	Fortunella japonica	round kumquat	NN, AA, X, SS, S, Q, O, M, H, G	EF118873	EF126544	EF138888	EF164860	EF176544	EF126611	EF126679	EF134680
				Fortunella margarita	oval kumquat	NN, AA, X, SS, S, Q, O, M, H, G	EF118874	EF126545	EF138889	EF164861	EF176545	EF126612	EF126680	EF134681
				Fortunella polyandra		MM, AA, X, SS, S, Q, O, M, H, G	EF118875	EF126546	EF138890	EF164862	EF176546	AY295265	AY295291	EF134682
			Microcitrus	Microcitrus australis		W, U, TT, T, R, Q, O, M, H, G	EF118884	EF126552	EF138899	EF164871	EF176555	EF126620	EF126687	EF134691
				Microcitrus australasica		V, U, TT, T, R, Q, O, M, H, G	EF118883	EF126551	EF138898	EF164870	EF176554	EF126619	EF126686	EF134690
				Microcitrus inodora		W, U, TT, T, R, Q, O, M, H, G	EF118886	EF126554	EF138901	EF164873	EF176557	EF126621	EF126688	EF134693
				Microcitrus garrawayi		V, U, TT, T, R, Q, O, M, H, G	EF118885	EF126553	EF138900	EF164872	EF176556	AY295261	AY295287	EF134692
				Microcitrus papuana		W, U, TT, T, R, Q, O, M, H, G	EF118887	EF126555	EF138902	EF164874	EF176558	EF126622	EF126689	EF134694
				Microcitrus warburgiana		W, U, TT, T, R, Q, O, M, H, G	EF118888	EF126556	EF138903	EF164875	EF176559	EF126623	EF126690	EF134695
			Poncirus	Poncirus trifoliata	trifoliate orange	RR, S, Q, O, M, H, G	AJ238409	AF320876	EF138914	EF164886	EF176570	AY295256	AY295282	EF134706
