# Supplementary material for: Towards a molecular taxonomic key of the Aurantioideae subfamily using chloroplastic SNP diagnostic markers of the main clades genotyped by competitive allele-specific PCR
Source: BMC Genet. 2016 Aug 18;17:118. doi: 10.1186/s12863-016-0426-x (PMC4991024; doi:10.1186/s12863-016-0426-x)
Supplement: Additional file 2: — List of plant material used for KASPar analysis. (XLSX 143 kb) [file 12863_2016_426_MOESM2_ESM.xlsx]

## Sheet: Feuil1
Oueslati A., Ollitrault F., Baraket G., Salhi-Hannachi A., Navarro L. and Ollitrault P. Towards a molecular taxonomic key of the Aurantioideae subfamily using chloroplastic SNP diagnostic markers of the main clades genotyped by competitive allele-specific PCR. BMC Genetics.
Additional file 2: List of plant material used for KASPar analysis.
Tribe	Sub-tribe		Genera	Species	Common name	Accession number	Collection
Clauseneae	Clauseniae (remote citroid fruit trees)		Clausena	Clausena anisata (Willd.)		IVIA 347	IVIA
				Clausena excavata Burm.		IVIA 311	IVIA
				Clausena lansium (Lour.)		IVIA 343	IVIA
			Glycosmis	Glycosmis pentaphylla (Retz.)		IVIA 148	IVIA
			Murraya	Murraya koenigii (L.)		IVIA 377	IVIA
				Murraya paniculata (L.)	Hawaian Mock	IVIA 283	IVIA
	Merrilliinae (large-fruited remote citroid fruit trees)		Merrillia	Merrillia cloxylon (Ridl.) Swing.		RCRC 3786	USDA-ARS
Citreae	Triphasilineae		Oxanthera	Oxanthera neo-caledonica (Guillaumin) Tanaka	Large-leaf oxanthera or false Orange	RCRC 3793	USDA-ARS
			Pamburus	Pamburus missionis (Wall. Ex Wight) SwinG.		RCRC 3511	USDA-ARS
			Paramignya	Paramignya scandens (Griff.) Craib		PI 109758	USDA-ARS
			Triphasia	Triphasia trifolia (Burm. F.)		IVIA 182	IVIA
			Wenzelia	Wenzelia dolichophylla (Lauterb and K.Schum.) Tanaka		RCRC 3966	USDA-ARS
	Balsamocitrinae (hard-shelled citroid fruit trees)		Aegle	Aegle marmelos (L.)	INDIAN BAEL FRUIT	IVIA 345	IVIA
			Aeglopsis	Aeglopsis chevalieri Swing.		IVIA 308	IVIA
			Afraegle	Afraegle gabonensis	Gabon powder-flask fruit	RCRC 4191	USDA-ARS
				Afraegle paniculata (Schum.)		IVIA 273	IVIA
			Balsamocitrus	Balsamocitrus dawei Stapf		IVIA 372	IVIA
			Feronia	Limonia acidissima (Feronia limonia)	Indian wood apple	RCRC 3299	USDA-ARS
			Feroniella	Feroniella oblata Swing		IVIA 585	IVIA
			Swinglea	Swinglea glutinosa (Blanco)		IVIA 292	IVIA
	Citrinae (citrus fruit trees)	Near Citrus Fruit	Atalantia	Atalantia ceylanica (Arn.)		IVIA 172	IVIA
				Atalantia citroides Pierre ex Guill.		IVIA 180	IVIA
				Atalantia monophylla (L.) DC	Indian atalantia	RCRC 4189	USDA-ARS
				Atalantia roxburghiana	Malayan atalantia	RCRC 4190	USDA-ARS
			Citropsis	Citropsis daweana Swingle and M.kell	Mozambique cherry-orange	RCRC 3294	USDA-ARS
				Citropsis gabunensis	Gabon cherry-orange	RCRC 3286	USDA-ARS
				Citropsis gilletiana Swing. and M.Kell		IVIA 517	IVIA
				Citropsis schweinfurthii (Engl.) Swing. and M. Kell.		IVIA 310	IVIA
		Primitive Citrus fruit	Hesperethusa	Hesperethusa crenulata (Roxb.)		IVIA 580	IVIA
			Pleiospermium	Pleiospermium alatum Swingle	Ceylon orangeaster	RCRC 3111	USDA-ARS
			Severinia	Severinia buxifolia (Poir.)	Chinese Box Orange	IVIA 147	IVIA
				Severinia disticha (Blanco) Swing.	Phillipine Box Orange	IVIA 418	IVIA
			Citrus	C. maxima (Burm.) Osbeck	Da Xhan	IVIA 589	IVIA
					Chandler	SRA 608	INRA-CIRAD
					Timor	SRA 707	INRA-CIRAD
					Deep red	SRA 757	INRA-CIRAD
					KaoPan	SRA 321	INRA-CIRAD
					Nam Roy	IVIA 590	IVIA
					Pink	SRA 322	INRA-CIRAD
					Tahiti	SRA 727	INRA-CIRAD
				C. medica (L.)	Corse	SRA613	INRA-CIRAD
					Digité	SRA640	INRA-CIRAD
					Etrog	SRA130	INRA-CIRAD
					Hupang	SRA722	INRA-CIRAD
					Mac Veu de montagne	SRA760	INRA-CIRAD
					Cedrat Poncire commun	SRA701	INRA-CIRAD
				C. ichangensis Swing.	Ichang papeda	IVIA 358	IVIA
					Yuzu	SRA 0110062	INRA-CIRAD
				C. reticulata Blanco	Amblicarpa	IVIA478	IVIA
					Calamondin	IVIA 135	IVIA
					Citrus daoxianensis	IVIA 359	IVIA
					Citrus depressa	IVIA 238	IVIA
					Clementine de Nules	IVIA22	IVIA
					Nan feng mi chu	SRA 839	INRA-CIRAD
					San Hu Hong Chu	SRA 769	INRA-CIRAD
					Se Hui Gan	SRA 586	INRA-CIRAD
					Szibat	SRA 596	INRA-CIRAD
					Fuzhu	ICVN 0100775	IVIA
					Beauty	SRA 411	INRA-CIRAD
					Carvalhal	SRA 271	INRA-CIRAD
					Cléopâtre	ICVN 0110066	IVIA
					Dancy	SRA 594	INRA-CIRAD
					King	SRA 583	INRA-CIRAD
					Ladu	SRA 595	INRA-CIRAD
					Ponkan	SRA 584	INRA-CIRAD
					Sunki	IVIA 239	IVIA
					Temple	SRA 280	INRA-CIRAD
					Willow Leaf	SRA 133	INRA-CIRAD
					Satsuma Owari	SRA 221	INRA-CIRAD
					Tangor Ellendale	SRA 656	INRA-CIRAD
					Tangor Murcott	I196	IVIA
					Tangor Ortanique	SRA 110	INRA-CIRAD
				C.aurantifolia (Christm.) Swing.	Lime mexicaine	SRA140	INRA-CIRAD
					Macrophylla Alemow	SRA 110058	INRA-CIRAD
					Bergamotte	SRA612	INRA-CIRAD
				C. aurantium (L.)	Bigaradier Maroc	ICVN0110033	IVIA
					Bouquetier de Nice	SRA688	INRA-CIRAD
				C. limon (L.)	Citron lisbonne	SRA257	INRA-CIRAD
					Citron meyer	SRA549	INRA-CIRAD
					Citronnier eureka	SRA289	INRA-CIRAD
					Rangpur	SRA 110050	INRA-CIRAD
					Rough lemon	ICVN0110046	IVIA
					Volkameriana	ICVN0110024	IVIA
				C. paradisi Macf.	Duncan	SRA 470	INRA-CIRAD
					Marsh	SRA 188	INRA-CIRAD
				C. sinensis (L.)	Valencia late	SRA 246	INRA-CIRAD
					Washington navel	SRA 203	INRA-CIRAD
				C.hystrix DC.	Combava	SRA630	INRA-CIRAD
				C.halimi B.C Stone	Citrus halimi citron	IVIA 278	IVIA
				C.micrantha Wester.		SRA1044	INRA-CIRAD
			Clymenia	Clymenia polyandra (Tan.) Swing.		RCRC 3284	USDA-ARS
			Eremocitrus	Eremocitrus glauca (Lindl.) Swing.	Desert Lime	IVIA 346	IVIA
			Fortunella	Fortunella hindsii (Champ.) Swing.	Hong Kong Kumquat	IVIA 280	IVIA
				Fortunella crassifolia Swing.	Meiwa Kumquat	IVIA 281	IVIA
				Fortunella japonica (Thumb.) Swing.	Marumi Kumquat	IVIA 381	IVIA
				Fortunella margarita (Lour.) Swing.	Nagami Kumquat	IVIA 38	IVIA
				Fortunella obovata Tan.		IVIA 312	IVIA
				Fortunella polyandra (Ridl.) Tan.		IVIA 375	IVIA
			Microcitrus	Microcitrus australis (Planch.) Swing.	Ausralian Round Lime	IVIA 150	IVIA
				Microcitrus australasica (F. Muell.) Swing.	Australian Finger Lime	IVIA 313	IVIA
				Microcitrus inodora (F.M. Bail.) Swing.	Australian Wild Lime	RSD 2002021	USDA-ARS
				Microcitrus garrowayae (F. M.) Bailey		IVIA 314	IVIA
				Microcitrus papuana Mabb.	Brown river Finger Lime	RCRC 4111	USDA-ARS
				Microcitrus virgata Mabb.	Sydney hybrid (microcitrus australis xaustralisica)	IVIA 315	IVIA
				Microcitrus warburgiana (F.M. Bail.) Tan.	New Guinea Wild Lime	RCRC 1466	USDA-ARS
				M. australisica x C. mitis	Faustrimedin	RCRC 1485	USDA-ARS
			Poncirus	Poncirus trifoliata (L.) Raf.	Pomeroy	IVIA 374	IVIA
					Rubidoux	IVIA 217	IVIA
