# Supplementary material for: Towards a molecular taxonomic key of the Aurantioideae subfamily using chloroplastic SNP diagnostic markers of the main clades genotyped by competitive allele-specific PCR
Source: BMC Genet. 2016 Aug 18;17:118. doi: 10.1186/s12863-016-0426-x (PMC4991024; doi:10.1186/s12863-016-0426-x)
Supplement: Additional file 3: — List of the selected SNPs for KASPar marker development with the sequences of surrounding 50 bases each side and the Bayer et al. (2009) clade theoretically differentiated. (XLSX 13 kb) [file 12863_2016_426_MOESM3_ESM.xlsx]

## Sheet: Feuil1
Oueslati A., Ollitrault F., Baraket G., Salhi-Hannachi A., Navarro L. and Ollitrault P. Towards a molecular taxonomic key of the Aurantioideae subfamily using chloroplastic SNP diagnostic markers of the main clades genotyped by competitive allele-specific PCR. BMC Genetics.
Additional file 3: List of the selected SNPs for KAspar marker development with the sequences of surrounding 50 bases each side and the Bayer et al. (2009) clade theoretically differentiated.
Marker	Position	Th. Bayer clade	Sequence
CP_58345	58345	QQ: Cedrat	ATATATATACCCTGCCTTTCTTTACTGGATGAATTACGCATATTTTCTTT[G/A]CACATATAGGATTTACGTATACAACACATATTACTGTCAAGAGTCAATTT
CP_4296	4296	QQ:Cedrat	GCGATTGAACAAGAATAAAATATTCTCAAAATTATCCATTGATACGACAT[G/A]CTGTTTTTTCCATTCATTCCTTTCAGGATCAGTCGCAGTCTTACAAACTC
CP_32299	32294	R	TTGGCAATACGCTTAAAAAAGATTATTCATTCCCTCTTCGGGAGGGGTTG[G/T]CGCCTTGCTTGATCTTTATTTTATTAAGAATATCATCCCCCCTCCCTTGG
CP_58401	58401	S	ATAGGATTTACGTATACAACACATATTACTGTCAAGAGTCAATTTCTTAT[G/T]GATTGGGTTGCGCCATACATATGAAAGAGTATACAATAATGATGTATTTG
CP_56697	56697	D	AGCTATAATGTCCTGAAGTTCTTTGTAACGTTGTAAAGTTTGCTTAACTC[T/C]TTGCGCCGTTTCATAATGTTCCTCGCCAACGATCCGAGGTTGCAGCATAG
CP_3807	3807	E	AAGTATTGTAGTAAAAAAGTGGATACCTTGAAAATGGGTAGACTCATCAC[C/T]GGATTCTCTATCCTCTCATTTTGAGTTAATTTAATTGGTTTATGTTTGTT
CP_58454	58454	G	TTAGAAATTTCGATTGAAAAAAGGTAAGGGATTAGAAACTTGAAAGGCGC[C/T]GATTGGGTTGCGCCATACATATGAAAGAGTATACAATAATGATGTATTTG
CP_32526	32521	H	AATCTTAAAAGTATTCTATCAAAGTAACGATCTTAAATTCAGTTGTGTAT[A/G]CGCTCCCGGGAACGATATGGTACTCGATTCCATTCCATACACAGATGGGG
CP_3964	3964	Eremocitrus	CTTTTGATTTTGGAAAAAAAACAACTATATTTATCAATATACTGCTTCTT[C/A]TACACATTCAGTTACAACCCATAATAGGGACCCGCTAATACTTAGGACTC
CP_9149	9149	LL: Halimi	AGTATTCGAAAGAGATAAAATAGAAAAAAATAAAGAAAAGAATATCTCTT[T/A]AATTTCGTTCAACGGGGCCTTTTTTATTTCCACTTCCACGGCCTGGCCTG
CP_58062	58062	X	CAATAGTTTCCTTATGCTTATGCATTTATGCAATTTCAATGAGGGAATTT[T/G]CAAGTTCAACCAACCGACTTTCAAAATATCAAGTGGGTGAATAAAAATCT
CP_10342	10343	AA	CCCGGCTTCTCTCTGGGAATATAGCAAACTTCCATAAAGGAGCCGAATGA[C/A]CCCAAAGTTTCATGTTCGGTTTTGAATTAGCGGCGTTAAAAAGTATGAAT
CP_51634	51634	FF	CATACTGAAACTTACAAAGTCTTCTTTTTGATGATTCAAGAAATGAAATT[C/A]CCCTCCCAAGACTTTTAATCCCTGTTTATTTTTTAATTGACATAGACCCA
CP_3674	3674	V	TAGGAAGTCGTGTTGTTGAGATCTATCTAGTTCTAAATATACTTGAAATT[C/G]CTCCATTTGAAATTCGATTAAAAACAAAGGTAAGGGATTTAGTGAGCGAT
CP_4243	4243	W	TTAATAATTATATTTATTTTGTTCCGCGCCAAGAATTCAAACTTGGTTTT[A/C]TAGCGATTGAACAAGAATAAAATATTCTCAAAATTATCCATTGATACGAC
CP_57691	57691	RR: Poncirus	CTAACTCGATTATTCCCTAATAATTGCTGTACCTCGCAAGTCACATTAAT[T/C]GGTTGATCGACAGTATCTCGACCCTTAACTACCAGAGCATTGTAAATATT
CP_4159	4159	CC	AATTAAGAACCGAAGCTCGTTACTTTTTGTTTCCCTATAATTGGAACCCT[A/C]GGGCTCTATCCATTTATTAACTCGACCCAACTCTTAATAATTATATTTAT
CP_57064	57064	F	TCGGATCCCGCTTGGACGAAACGGAAGATATTGTCGATAAATAGAAGTAC[G/A]TCTTGTTCATTAACATCTCGGAAATATTCCGCCATAGTTAGGGCCGTCAA
CP_32463	32458	J	AATTCAAACTAGTAATTTAAGTTAGCCAAACTAGAAACCAGAAAAGAAGA[T/C]ACTTTGAATCTTAATCTTAAAAGTATTCTATCAAAGTAACGATCTTAAAT
CP_9158	9158	K	AAGAGATAAAATAGAAAAAAATAAAGAAAAGAATATCTCTTTAATTTCGT[T/C]CAACGGGGCCTTTTTTATTTCCACTTCCACGGCCTGGCCTGGTCAGTACC
CP_3829	3829	M	ATACCTTGAAAATGGGTAGACTCATCACCGGATTCTCTATCCTCTCATTT[T/C]GAGTTAATTTAATTGGTTTATGTTTGTTATAGTTATAGTATAACTAAGTG
CP_49405	49405	M	TCCAGACCCCTTTTTGTATTGTATACGCATATAGAAATATAAATCAAAAG[A/G]GGGTTCCTTTTCTTGATTTATTCTGCCGAAATCGAACTTCCTCCCACTTT
CP_3747	3747	N	AACAAAGGTAAGGGATTTAGTGAGCGATCAAACGATACATAGTGCGATAC[G/A]GTGAAAACAAAGTATTGTAGTAAAAAAGTGGATACCTTGAAAATGGGTAG
CP_51068	51068	OO:oxanthera	GTATATAGACTATGTATACGCAGCGAAAAACTAACTCAAAAATCACAACC[A/C]AATACGTATTTCTTTTTATGAAAAAGAAAAGAATTGTTATTGTTATGAAT
CP_3982	3982	P	AAACAACTATATTTATCAATATACTGCTTCTTCTACACATTCAGTTACAA[C/T]CCATAATAGGGACCCGCTAATACTTAGGACTCATTAAATAAATCGATAAT
CP_49301	49301	Q	ATTGAATTTCATAAACCTAAATTAAAACTGAGCTACATGATAAATGAAGC[A/G]AAATCCGCTGAAGTATTGTACTACAAAGAATACTAAGATGATTTGTATCA
CP_58553	58553	Q	GATGTATTTGGTGAATCAAATACCATGGTCTAAAAAAACAAGGAAACGCTCTGAGTAG[G/T]TGATAATATTAATTGAAAAGCTTGTGAAAGATTCCTGTGAAGGGGTTTCATTAACTCCTAAT
CP_51032	51032	II	CGAATATCGAAACTCGATAAAGGATGAAGGATAAGGGTATATAGACTATG[T/G]ATACGCAGCGAAAAACTAACTCAAAAATCACAACCAAATACGTATTTCTT
CP_57686	57686	HH	CAGCTCTAACTCGATTATTCCCTAATAATTGCTGTACCTCGCAAGTCACA[T/C]TAATTGGTTGATCGACAGTATCTCGACCCTTAACTACCAGAGCATTGTAA
CP_3707	3707	DD	TAAATATACTTGAAATTCCTCCATTTGAAATTCGATTAAAAACAAAGGTA[A/C]GGGATTTAGTGAGCGATCAAACGATACATAGTGCGATACGGTGAAAACAA
CP_10192	10193	U	AATAGAAATAGAGAACGAAGTAACTAGAAAGATTGGTATTGTTATAATCC[C/G]ACTCTTCTAGAGGGATCATCTAGAAAGCGGATTGTTTTGAATTCATTCAG
CP_32282	32277	N	TTAGAGTTTCTTCTTCTTTGGCAATACGCTTAAAAAAGATTATTCATTCC[C/G]TCTTCGGGAGGGGTTGGCGCCTTGCTTGATCTTTATTTTATTAAGAATAT
CP_5927	5927	EE	TTACTTACGAAGTTTTTTCCAACTTATTGATTGGTATTAACCCTAGATCC[G/T]TGCCCCTGAGAAAGGAATAAATACTTTATACTCGAGCTCCATCCTGTACT
CP_32684	32679	Z	ACCAATAATTGTAGCAATTCGCACATGTCTCTTTCTCATCAATCGGTACT[A/G]GTTGATGAGAAATCGAAATGAAAAAGAAAAAAGAGCAAAGGAGAGCAGTA
CP_57022	57022	A	TAACCCACAGCGGAAGGCATTCTACCCAATAAGGCGGATACCTCGGATCC[C/T]GCTTGGACGAAACGGAAGATATTGTCGATAAATAGAAGTACGTCTTGTTC
CP_58121	58121	J	ACCAACCGACTTTCAAAATATCAAGTGGGTGAATAAAAATCTTGAGAAAG[T/C]CGTTCATTATATCTATCATTATAGACAATACCCGCCATATTATCTATGGA
CP_51540	51540	JJ	ATCACAAGCCGTATGGTCTATACGATATATGTAGAAATGAACACCTTTGA[G/T]CAAGGAATCCCCGTTTTAATGATTCCCAATCCATATTATTGCTCATACTG
CP_57256	57256	L	CCAGACTCTTTCATTTCCATGTAAAGATCATTTCCTTCACGAGTACGTTC[A/C]CCGACTCCGCCAAATACGGATACACCCCCATGGGCTTTGGCAATGTTGTT
CP_57742	57742	PP:clymenia	GGTTGATCGACAGTATCTCGACCCTTAACTACCAGAGCATTGTAAATATT[A/C]GGCATCTTGCCGGGGGGAAAGGCTACATCCAGTACCGGACCAATGATTTG
CP_3996	3996	Q	ATCAATATACTGCTTCTTCTACACATTCAGTTACAACCCATAATAGGGAC[C/T]CGCTAATACTTAGGACTCATTAAATAAATCGATAATCCCCTCATGGGAAA
The position is relative to the sweet orange chloroplast reference sequence (Bausher et al., 2006)
