# Supplementary material for: Towards a molecular taxonomic key of the Aurantioideae subfamily using chloroplastic SNP diagnostic markers of the main clades genotyped by competitive allele-specific PCR
Source: BMC Genet. 2016 Aug 18;17:118. doi: 10.1186/s12863-016-0426-x (PMC4991024; doi:10.1186/s12863-016-0426-x)
Supplement: Additional file 4: — Example of diagnostic SNP mining in the region rps4-trnT in the position 49301 distinguishing the accessions of clade Q (A) from all other Aurantioideae accessions (G). (XLSX 38 kb) [file 12863_2016_426_MOESM4_ESM.xlsx]

## Sheet: Feuil2
Oueslati A., Ollitrault F., Baraket G., Salhi-Hannachi A., Navarro L. and Ollitrault P. Towards a molecular taxonomic key of the Aurantioideae subfamily using chloroplastic SNP diagnostic markers of the main clades genotyped by competitive allele-specific PCR. BMC Genetics.
Additionnal File 4: an example of diagnostic SNP mining in the region rps4-trnT. The position 49301 distinguishing the accessions of clade Q (A) from all other Aurantioideae accessions (G).
	49253	49254	49255	49256	49257	49258	49259	49260	49261	49262	49263	49264	49265	49266	49267	49268	49269	49270	49271	49272	49273	49274	49275	49276	49277	49278	49278	49279	49280	49281	49282	49283	49284	49285	49286	49287	49288	49288	49289	49290	49291	49292	49293	49294	49295	49296	49297	49298	49299
Citrus sinensis complete genome reference	T	G	A	A	T	T	T	C	A	T	A	A	A	C	C	T	A	A	A	T	T	A	A	A	A	C	-	T	G	A	G	C	T	A	C	A	T	-	G	A	T	A	A	A	T	G	A	A	G
Murraya koenigii	T	G	A	A	T	T	T	C	A	T	A	A	A	C	C	T	A	A	A	T	T	A	A	A	A	C	-	T	G	A	G	C	T	A	C	A	T	-	G	A	T	A	A	A	T	G	A	A	G
Clausena excavata	T	G	A	A	T	T	T	C	A	T	A	A	A	C	C	T	A	A	A	T	T	A	A	A	A	C	-	T	G	A	G	C	T	A	C	A	T	-	G	A	T	A	A	A	T	G	A	A	G
Clausena harmandiana	T	G	A	A	T	T	T	C	A	T	A	A	A	C	C	T	A	A	A	T	T	A	A	A	A	C	-	T	G	A	G	C	T	A	C	A	T	-	G	A	T	A	A	A	T	G	A	A	G
Micromelum minutum	T	G	A	A	T	T	T	C	A	T	A	A	A	T	C	T	A	A	A	T	T	A	A	A	A	C	-	T	G	A	G	C	T	A	C	A	T	-	G	A	T	A	A	A	T	G	A	A	G
Glycosmis trichanthera	T	G	A	A	T	T	T	C	A	G	A	A	A	C	C	G	A	A	A	T	T	A	A	A	A	C	-	T	G	A	G	C	T	A	C	A	T	-	G	A	T	A	A	A	T	G	A	A	G
Glycosmis mauritiana	T	G	A	A	T	T	T	C	A	T	A	A	A	C	C	T	A	A	A	T	T	A	A	A	A	C	-	T	G	A	G	C	T	A	C	A	T	-	G	A	T	A	A	A	T	G	A	A	G
Glycosmis pentaphylla	T	G	A	A	T	T	T	C	A	T	A	A	A	C	C	T	A	A	A	T	T	A	A	A	A	C	-	T	G	A	G	C	T	A	C	A	T	-	G	A	T	A	A	A	T	G	A	A	G
Merrillia caloxylon	T	G	A	A	T	T	T	C	A	T	A	A	A	C	C	T	A	A	A	T	T	A	A	A	A	C	-	T	G	A	G	C	T	A	C	A	T	-	G	A	T	A	A	A	T	G	A	A	G
Murraya paniculata	T	G	A	A	T	T	T	C	A	T	A	A	A	C	C	T	A	A	A	T	T	A	A	A	A	C	-	T	G	A	G	C	T	A	C	A	T	-	G	A	T	A	A	A	T	G	A	A	G
Triphasia trifolia	T	G	A	A	T	T	T	C	A	T	A	A	A	C	C	T	A	A	A	T	T	A	A	A	A	C	-	T	G	A	G	C	T	A	C	A	T	-	G	A	T	A	A	A	T	G	A	A	G
Merope angulata	T	G	A	A	T	T	T	C	A	T	A	A	A	C	C	T	A	A	A	T	T	A	A	A	A	C	-	T	G	A	G	C	T	A	C	A	T	-	G	A	T	A	A	A	T	G	A	A	G
Monanthocitrus cornuta	T	G	A	A	T	T	T	C	A	T	A	A	A	C	C	T	A	A	A	T	T	A	A	A	A	C	-	T	G	A	G	C	T	A	C	A	T	-	G	A	T	A	A	A	T	G	A	A	G
Wenzelia dolichophylla	T	G	A	A	T	T	T	C	A	T	A	A	A	C	C	T	A	A	A	T	T	A	A	A	A	C	-	T	G	A	G	C	T	A	C	A	T	-	G	A	T	A	A	A	T	G	A	A	G
Luvunga sp.	T	G	A	A	T	T	T	C	A	T	A	A	A	C	C	T	A	A	A	T	T	A	A	A	A	C	-	T	G	A	G	C	T	A	C	A	T	-	G	A	T	A	A	A	T	G	A	A	G
Pamburus missionis	T	G	A	A	T	T	T	C	A	T	A	A	A	C	C	T	A	A	A	T	T	A	A	A	A	C	-	T	G	A	G	C	T	A	T	A	T	-	G	A	T	A	A	A	T	G	A	A	G
Paramignya lobata	-	-	A	A	T	T	T	C	A	T	A	A	A	C	C	T	A	A	A	T	T	A	A	A	A	C	-	T	G	A	G	C	T	A	C	A	T	-	G	A	T	A	A	A	T	G	A	A	G
Paramignya scandens	T	G	A	A	T	T	T	C	A	T	A	A	A	C	T	T	A	A	A	T	T	A	A	A	A	C	-	T	G	A	G	C	T	A	C	A	T	-	G	A	T	A	A	A	T	G	A	A	G
Aegle marmelos	T	G	A	A	T	T	T	C	A	T	A	A	A	C	C	T	A	A	A	T	T	A	A	A	A	C	-	T	G	A	G	C	T	A	C	A	T	-	G	A	T	A	A	A	T	G	A	A	G
Aeglopsis chevalieri	T	G	A	A	T	T	T	C	A	T	A	A	A	C	C	T	A	A	A	T	T	A	A	A	A	C	-	T	G	A	G	C	T	A	C	A	T	-	G	A	T	A	A	A	T	G	A	A	G
Afraegle paniculata	T	G	A	A	T	T	T	C	A	T	A	A	A	C	C	T	A	A	A	T	T	A	A	A	A	C	-	T	G	A	G	C	T	A	C	A	T	-	G	A	T	A	A	A	T	G	A	A	G
Balsamocitrus dawei	T	G	A	A	T	T	T	C	A	T	A	A	A	C	C	T	A	A	A	T	T	A	A	A	A	C	C	T	G	A	G	C	T	A	C	A	T	-	G	A	T	A	A	A	T	G	A	A	G
Swinglea glutinosa	T	G	A	A	T	T	T	C	A	T	A	A	A	C	C	T	A	A	A	T	T	A	A	A	A	C	-	T	G	A	G	C	T	A	C	A	T	-	G	A	T	A	A	A	T	G	A	A	G
Burkillanthus malaccensis	T	G	A	A	T	T	T	C	A	T	A	A	A	C	C	T	A	A	A	T	T	A	A	A	A	C	-	T	G	A	G	C	T	A	C	A	T	-	G	A	T	A	A	A	T	G	A	A	G
Pleiospermium latialatum	T	G	A	A	T	T	T	C	A	A	A	A	A	C	C	T	A	A	A	T	T	A	A	A	A	C	-	T	G	A	G	C	T	A	C	A	T	-	G	A	T	A	A	A	T	G	A	A	G
Hesperthusa crenulata	T	G	A	A	T	T	T	C	A	T	A	A	A	C	C	T	A	A	A	T	T	A	A	A	A	C	-	T	G	A	G	C	T	A	C	A	T	-	G	A	T	A	A	A	T	G	A	A	G
Citropsis daweana	T	G	A	A	T	T	T	C	A	T	A	A	A	C	C	T	A	A	A	T	T	A	A	A	A	C	-	T	G	A	G	C	T	A	C	A	T	-	G	A	T	A	A	A	T	G	A	A	G
Citropsis schweinfurthii	T	G	A	A	T	T	T	C	A	T	A	A	A	C	C	T	A	A	A	T	T	A	A	A	A	C	-	T	G	A	G	C	T	A	C	A	T	-	G	A	T	A	A	A	T	G	A	A	G
Limonia acidissima	T	G	A	A	T	T	T	C	A	T	A	A	A	C	C	T	A	A	A	T	T	A	A	A	A	C	-	T	G	A	G	C	T	A	C	A	T	-	G	A	T	A	A	A	T	G	A	A	G
Atalantia ceylanica	T	G	A	A	T	T	T	C	A	T	A	A	A	C	C	T	A	A	A	T	T	A	A	A	A	C	-	T	G	A	G	C	T	A	C	A	T	-	G	A	T	A	A	A	T	G	A	A	G
Severinia buxifolia	T	G	A	A	T	T	T	C	A	T	A	A	A	C	C	T	A	A	A	T	T	A	A	A	A	C	-	T	G	A	G	C	T	A	C	A	T	-	G	A	T	A	A	A	T	G	A	A	G
Atalantia citroides	T	G	A	A	T	T	T	C	A	T	A	A	A	C	C	T	A	A	A	T	T	A	A	A	A	C	-	T	G	A	G	C	T	A	C	A	T	-	G	A	T	A	A	A	T	G	A	A	G
Atalantia monophylla	T	G	A	A	T	T	T	C	A	T	A	A	A	C	C	T	A	A	A	T	T	A	A	A	A	C	-	T	G	A	G	C	T	A	C	A	T	-	G	A	T	A	A	A	T	G	A	A	G
Citrofortunella x floridana	T	G	A	A	T	T	T	C	A	T	A	A	A	C	C	T	A	A	A	T	T	A	A	A	A	C	-	T	G	A	G	C	T	A	C	A	T	-	G	A	T	A	A	A	T	G	A	A	G
Citrus sp. 'amboinensis	T	G	A	A	T	T	T	C	A	T	A	A	A	C	C	T	A	A	A	T	T	A	A	A	A	C	-	T	G	A	G	C	T	A	C	A	T	-	G	A	T	A	A	A	T	G	A	A	G
Citrus hystrix	T	G	A	A	T	T	T	C	A	T	A	A	A	C	C	T	A	A	A	T	T	A	A	A	A	C	-	T	G	A	G	C	T	A	C	A	T	T	G	A	T	A	A	A	T	G	A	A	G
Citrus aurantiifolia	T	G	A	A	T	T	T	C	A	T	A	A	A	C	C	T	A	A	A	T	T	A	A	A	A	C	-	T	G	A	G	C	T	A	C	A	T	-	G	A	T	A	A	A	T	G	A	A	G
Citrus celebica koord	T	G	A	A	T	T	T	C	A	T	A	A	A	C	C	T	A	A	A	T	T	A	A	A	A	C	-	T	G	A	G	C	T	A	C	A	T	-	G	A	T	A	A	A	T	G	A	A	G
Citrus macroptera Montrouz	T	G	A	A	T	T	T	C	A	T	A	A	A	C	C	T	A	A	A	T	T	A	A	A	A	C	-	T	G	A	G	C	T	A	C	A	T	-	G	A	T	A	A	A	T	G	A	A	G
Citrus aurantium	T	G	A	A	T	T	T	C	A	T	A	A	A	C	C	T	A	A	A	T	T	A	A	A	A	C	-	T	G	A	G	C	T	A	C	A	T	-	G	A	T	A	A	A	T	G	A	A	G
Citrus latifolia	T	G	A	A	T	T	T	C	A	T	A	A	A	C	C	T	A	A	A	T	T	A	A	A	A	C	-	T	G	A	G	C	T	A	C	A	T	-	G	A	T	A	A	A	T	G	A	A	G
Citrus limon	T	G	A	A	T	T	T	C	A	T	A	A	A	C	C	T	A	A	A	T	T	A	A	A	A	C	-	T	G	A	G	C	T	A	C	A	T	-	G	A	T	A	A	A	T	G	A	A	G
Citrus maxima x Citrus medica	T	G	A	A	T	T	T	C	A	T	A	A	A	C	C	T	A	A	A	T	T	A	A	A	A	C	-	T	G	A	G	C	T	A	C	A	T	-	G	A	T	A	A	A	T	G	A	A	G
Citrus x myrtifolia	T	G	A	A	T	T	T	C	A	T	A	A	A	C	C	T	A	A	A	T	T	A	A	A	A	C	-	T	G	A	G	C	T	A	C	A	T	-	G	A	T	A	A	A	T	G	A	A	G
Citrus aurantium	T	G	A	A	T	T	T	C	A	T	A	A	A	C	C	T	A	A	A	T	T	A	A	A	A	C	-	T	G	A	G	C	T	A	C	A	T	-	G	A	T	A	A	A	T	G	A	A	G
Citrus latipes	T	G	A	A	T	T	T	C	A	T	A	A	A	C	C	T	A	A	A	T	T	A	A	A	A	C	-	T	G	A	G	C	T	A	C	A	T	-	G	A	T	A	A	A	T	G	A	A	G
Citrus maxima	T	G	A	A	T	T	T	C	A	T	A	A	A	C	C	T	A	A	A	T	T	A	A	A	A	C	-	T	G	A	G	C	T	A	C	A	T	-	G	A	T	A	A	A	T	G	A	A	G
Citrus x obovoidea	T	G	A	A	T	T	T	C	A	T	A	A	A	C	C	T	A	A	A	T	T	A	A	A	A	C	-	T	G	A	G	C	T	A	C	A	T	-	G	A	T	A	A	A	T	G	A	A	G
Citrus paradisi	T	G	A	A	T	T	T	C	A	T	A	A	A	C	C	T	A	A	A	T	T	A	A	A	A	C	-	T	G	A	G	C	T	A	C	A	T	-	G	A	T	A	A	A	T	G	A	A	G
Citrus paradisi x C sinensis	T	G	A	A	T	T	T	C	A	T	A	A	A	C	C	T	A	A	A	T	T	A	A	A	A	C	-	T	G	A	G	C	T	A	C	A	T	-	G	A	T	A	A	A	T	G	A	A	G
Citrus paradisi x C reticulata	T	G	A	A	T	T	T	C	A	T	A	A	A	C	C	T	A	A	A	T	T	A	A	A	A	C	-	T	G	A	G	C	T	A	C	A	T	-	G	A	T	A	A	A	T	G	A	A	G
Citrus sinensis	T	G	A	A	T	T	T	C	A	T	A	A	A	C	C	T	A	A	A	T	T	A	A	A	A	C	-	T	G	A	G	C	T	A	C	A	T	-	G	A	T	A	A	A	T	G	A	A	G
Citrus ichangensis	T	G	A	A	T	T	T	C	A	T	A	A	A	C	C	T	A	A	A	T	T	A	A	A	A	C	-	T	G	A	G	C	T	A	C	A	T	-	G	A	T	A	A	A	T	G	A	A	G
Citrus jambhiri	T	G	A	A	T	T	T	C	A	T	A	A	A	C	C	T	A	A	A	T	T	A	A	A	A	C	-	T	G	A	G	C	T	A	C	A	T	-	G	A	T	A	A	A	T	G	A	A	G
Citrus x junos	T	G	A	A	T	T	T	C	A	T	A	A	A	C	C	T	A	A	A	T	T	A	A	A	A	C	-	T	G	A	G	C	T	A	C	A	T	-	G	A	T	A	A	A	T	G	A	A	G
Citrus limonia	T	G	A	A	T	T	T	C	A	T	A	A	A	C	C	T	A	A	A	T	T	A	A	A	A	C	-	T	G	A	G	C	T	A	C	A	T	-	G	A	T	A	A	A	T	G	A	A	G
Citrus reticulata	T	G	A	A	T	T	T	C	A	T	A	A	A	C	C	T	A	A	A	T	T	A	A	A	A	C	-	T	G	A	G	C	T	A	C	A	T	-	G	A	T	A	A	A	T	G	A	A	G
Citrus reticulata x Citrus glauca	T	G	A	A	T	T	T	C	A	T	A	A	A	C	C	T	A	A	A	T	T	A	A	A	A	C	-	T	G	A	G	C	T	A	C	A	T	-	G	A	T	A	A	A	T	G	A	A	G
Citrus tachibana	T	G	A	A	T	T	T	C	A	T	A	A	A	C	C	T	A	A	A	T	T	A	A	A	A	C	-	T	G	A	G	C	T	A	C	A	T	-	G	A	T	A	A	A	T	G	A	A	G
Feroniella oblata	T	G	A	A	T	T	T	C	A	T	A	A	A	C	C	T	A	A	A	T	T	A	A	A	A	C	-	T	G	A	G	C	T	A	C	A	T	-	G	A	T	A	A	A	T	G	A	A	G
Citrus halimii	T	G	A	A	T	T	T	C	A	T	A	A	A	C	C	T	A	A	A	T	T	A	A	A	A	C	-	T	G	A	G	C	T	A	C	A	T	-	G	A	T	A	A	A	T	G	A	A	G
C. x madurensis	T	G	A	A	T	T	T	C	A	T	A	A	A	C	C	T	A	A	A	T	T	A	A	A	A	C	-	T	G	A	G	C	T	A	C	A	T	-	G	A	T	A	A	A	T	G	A	A	G
Fortunella polyandra	T	G	A	A	T	T	T	C	A	T	A	A	A	C	C	T	A	A	A	T	T	A	A	A	A	C	-	T	G	A	G	C	T	A	C	A	T	-	G	A	T	A	A	A	T	G	A	A	G
Fortunella japonica	T	G	A	A	T	T	T	C	A	T	A	A	A	C	C	T	A	A	A	T	T	A	A	A	A	C	-	T	G	A	G	C	T	A	C	A	T	-	G	A	T	A	A	A	T	G	A	A	G
Fortunella margarita	T	G	A	A	T	T	T	C	A	T	A	A	A	C	C	T	A	A	A	T	T	A	A	A	A	C	-	T	G	A	G	C	T	A	C	A	T	-	G	A	T	A	A	A	T	G	A	A	G
Poncirus trifoliata	T	G	A	A	T	T	T	C	A	T	A	A	A	C	C	T	A	A	A	T	T	A	A	A	A	C	-	T	G	A	G	C	T	A	C	A	T	-	G	A	T	A	A	A	T	G	A	A	G
Citrus gracilis	T	G	A	A	T	T	T	C	A	T	A	A	A	C	C	T	A	A	A	T	T	A	A	A	A	C	-	T	G	A	G	C	T	A	C	A	T	-	G	A	T	A	A	A	T	G	A	A	G
Microcitrus papuana	T	G	A	A	T	T	T	C	A	T	A	A	A	C	C	T	A	A	A	T	T	A	A	A	A	C	-	T	G	A	G	C	T	A	C	A	T	-	G	A	T	A	A	A	T	G	A	A	G
Eremocitrus glauca	T	G	A	A	T	T	T	C	A	T	A	A	A	C	C	T	A	A	A	T	T	A	A	A	A	C	-	T	G	A	G	C	T	A	C	A	T	-	G	A	T	A	A	A	T	G	A	A	G
Microcitrus australis	T	G	A	A	T	T	T	C	A	T	A	A	A	C	C	T	A	A	A	T	T	A	A	A	A	C	-	T	G	A	G	C	T	A	C	A	T	-	G	A	T	A	A	A	T	G	A	A	G
Microcitrus inodora	T	G	A	A	T	T	T	C	A	T	A	A	A	C	C	T	A	A	A	T	T	A	A	A	A	C	-	T	G	A	G	C	T	A	C	A	T	-	G	A	T	A	A	A	T	G	A	A	G
Microcitrus warburgiana	T	G	A	A	T	T	T	C	A	T	A	A	A	C	C	T	A	A	A	T	T	A	A	A	A	C	-	T	G	A	G	C	T	A	C	A	T	-	G	A	T	A	A	A	T	G	A	A	G
Citrus x oliveri	T	G	A	A	T	T	T	C	A	T	A	A	A	C	C	T	A	A	A	T	T	A	A	A	A	C	-	T	G	A	G	C	T	A	C	A	T	-	G	A	T	A	A	A	T	G	A	A	G
Microcitrus australasica	T	G	A	A	T	T	T	C	A	T	A	A	A	C	C	T	A	A	A	T	T	A	A	A	A	C	-	T	G	A	G	C	T	A	C	A	T	-	G	A	T	A	A	A	T	G	A	A	G
Microcitrus garrawayi	T	G	A	A	T	T	T	C	A	T	A	A	A	C	C	T	A	A	A	T	T	A	A	A	A	C	-	T	G	A	G	C	T	A	C	A	T	-	G	A	T	A	A	A	T	G	A	A	G
Oxanthera neocaledonica	T	G	A	A	T	T	T	C	A	T	A	A	A	C	C	T	A	A	A	T	T	A	A	A	A	C	-	T	G	A	G	C	T	A	C	A	T	-	G	A	T	A	A	A	T	G	A	A	G
Oxanthera sp	T	G	A	A	T	T	T	C	A	T	A	A	A	C	C	T	A	A	A	T	T	A	A	A	A	C	-	T	G	A	G	C	T	A	C	A	T	-	G	A	T	A	A	A	T	G	A	A	G
Clymenia polyandra	T	G	A	A	T	T	T	C	A	T	A	A	A	C	C	T	A	A	A	T	T	A	A	A	A	C	-	T	G	A	G	C	T	A	C	A	T	-	G	A	T	A	A	A	T	G	A	A	G
Citrus indica	T	G	A	A	T	T	T	C	A	T	A	A	A	C	C	T	A	A	A	T	T	A	A	A	A	C	-	T	G	A	G	C	T	A	C	A	T	-	G	A	T	A	A	A	T	G	A	A	G
Citrus medica	T	G	A	A	T	T	T	C	A	T	A	A	A	C	C	T	A	A	A	T	T	A	A	A	A	C	-	T	G	A	G	C	T	A	C	A	T	-	G	A	T	A	A	A	T	G	A	A	G
[truncated: 52 more columns]
