# Supplementary material for: Towards a molecular taxonomic key of the Aurantioideae subfamily using chloroplastic SNP diagnostic markers of the main clades genotyped by competitive allele-specific PCR
Source: BMC Genet. 2016 Aug 18;17:118. doi: 10.1186/s12863-016-0426-x (PMC4991024; doi:10.1186/s12863-016-0426-x)
Supplement: Additional file 5: — Sequence alignment of all Aurantioideae accessions for the eight chloroplast regions. (XLSX 3440 kb) [file 12863_2016_426_MOESM5_ESM.xlsx]

## Sheet: matK-5'trnK spacer
Oueslati A., Ollitrault F., Baraket G., Salhi-Hannachi A., Navarro L. and Ollitrault P. Towards a molecular taxonomic key of the Aurantioideae subfamily using chloroplastic SNP diagnostic markers of the main clades genotyped by competitive allele-specific PCR. BMC Genetics.
Additionnal File 5: Sequence alignement of all Aurantioideae accessions of the eight chloroplastic regions.
	3639	3640	3641	3642	3643	3644	3645	3646	3647	3648	3649	3650	3651	3652	3653	3654	3655	3655	3656	3657	3658	3659	3660	3661	3662	3663	3664	3665	3666	3667	3668	3669	3670	3671	3672	3673	3674	3675	3676	3677	3678	3679	3680	3681	3682	3683	3683	3683	3683
Citrus sinensis complete genome reference	T	T	G	A	G	A	T	C	T	A	T	C	T	A	G	T	T	-	C	T	A	A	A	T	A	T	A	C	T	T	G	A	A	A	T	T	C	C	T	C	C	A	T	T	T	G	-	-	-
Ruta graveolens	T	T	G	C	G	A	T	C	T	A	T	C	T	A	G	T	T	-	C	G	A	A	A	T	A	T	A	C	T	T	G	A	A	A	T	T	C	C	T	C	C	A	T	T	T	G	-	-	-
Murraya koenigii	T	T	G	A	G	A	T	C	T	A	T	C	T	A	G	T	T	-	C	T	A	A	A	T	A	T	A	C	T	T	G	A	A	A	T	T	C	C	T	C	C	A	T	T	T	G	-	-	-
Clausena excavata	T	T	G	A	G	A	T	C	T	A	T	C	T	A	G	T	T	-	C	T	A	A	A	T	A	T	A	C	T	T	G	A	A	A	T	T	C	C	T	C	C	A	T	T	T	G	-	-	-
Clausena harmandiana	T	T	G	A	G	A	T	C	T	A	T	C	T	A	G	T	T	-	C	T	A	A	A	T	A	T	A	C	T	T	G	A	A	A	T	T	C	C	T	C	C	A	T	T	T	G	-	-	-
Micromelum minutum	T	T	G	A	G	A	T	C	T	A	T	C	T	A	G	T	T	-	C	T	A	A	A	T	A	T	A	C	T	T	G	A	A	A	T	T	C	C	T	C	C	A	T	T	T	G	-	-	-
Glycosmis trichanthera	T	T	G	A	G	A	T	C	T	A	T	C	T	A	G	T	T	-	C	G	A	A	A	T	A	T	A	C	T	T	G	A	A	A	T	T	C	C	T	C	C	A	T	T	T	G	-	-	-
Glycosmis mauritiana	T	T	G	A	G	A	T	C	T	A	T	C	T	A	G	T	T	-	C	G	A	A	A	T	C	T	A	C	T	T	G	A	A	A	T	T	C	C	T	C	C	A	T	T	T	G	-	-	-
Glycosmis pentaphylla	T	T	G	A	G	A	T	C	T	A	T	C	T	A	G	T	T	-	C	G	A	A	A	T	C	T	A	C	T	T	G	A	A	A	T	T	C	C	T	C	C	A	T	T	T	G	-	-	-
Merrillia caloxylon	T	T	G	A	G	A	T	C	T	A	T	C	T	A	G	T	T	-	C	T	A	A	A	T	A	T	A	C	T	T	G	A	A	A	T	T	C	C	T	C	C	A	T	T	T	G	-	-	-
Murraya paniculata	T	T	G	A	G	A	T	C	T	A	T	C	T	A	G	T	T	-	C	T	A	A	A	T	A	T	A	C	T	T	G	A	A	A	T	T	C	C	T	C	C	A	T	T	T	G	-	-	-
Triphasia trifolia	T	T	G	A	G	A	T	C	T	A	T	C	T	A	G	T	T	-	C	T	A	A	A	T	A	T	A	C	T	T	G	A	A	A	T	T	C	C	T	C	C	A	T	T	T	G	-	-	-
Merope angulata	T	T	G	A	G	A	T	C	T	A	T	C	T	A	G	T	T	-	C	T	A	A	A	T	A	T	A	C	T	T	G	A	A	A	T	T	C	C	T	C	C	A	T	T	T	G	-	-	-
Monanthocitrus cornuta	T	T	G	A	G	A	T	C	T	A	T	C	T	A	G	T	T	-	C	T	A	A	A	T	A	T	A	C	T	T	G	A	A	A	T	T	C	C	T	C	C	A	T	T	T	G	-	-	-
Wenzelia dolichophylla	T	T	G	A	G	A	T	C	T	A	T	C	T	A	G	T	T	-	C	T	A	A	A	T	A	T	A	C	T	T	G	A	A	A	T	T	C	C	T	C	C	A	T	T	T	G	-	-	-
Luvunga sp.	T	T	G	A	G	A	T	C	T	A	T	C	T	A	G	T	T	-	C	T	A	A	A	T	A	T	A	C	T	T	G	A	A	A	T	T	C	C	C	C	C	A	T	T	T	G	-	-	-
Pamburus missionis	T	T	G	A	G	A	T	C	T	A	T	C	T	A	G	T	T	-	C	T	A	A	A	T	A	T	A	C	T	T	G	A	A	A	T	T	C	C	T	C	C	A	T	T	T	G	-	-	-
Paramignya lobata	T	T	G	A	G	A	T	C	T	A	T	C	T	A	G	T	T	-	C	T	A	A	A	T	A	T	A	C	T	T	G	A	A	A	T	T	C	C	T	C	C	A	T	T	T	G	-	-	-
Paramignya scandens	T	T	G	A	G	A	T	C	C	A	T	C	T	A	G	T	T	-	C	T	A	A	A	T	A	T	A	C	T	T	G	A	A	A	T	T	C	C	T	C	C	A	T	T	T	T	-	-	-
Aegle marmelos	T	T	G	A	G	A	T	C	T	A	T	C	T	A	G	T	T	-	C	T	A	A	A	T	A	T	A	C	T	T	G	A	A	A	T	T	C	C	T	C	C	A	T	T	T	G	-	-	-
Aeglopsis chevalieri	T	T	G	A	G	A	T	C	T	A	T	C	T	A	G	T	T	-	C	T	A	A	A	T	A	T	A	C	T	T	G	A	A	A	T	T	C	C	T	C	C	A	T	T	T	G	-	-	-
Afraegle paniculata	T	T	G	A	G	A	T	C	T	A	T	C	T	A	G	T	T	-	C	T	A	A	A	T	A	T	A	C	T	T	G	A	A	A	T	T	C	C	T	C	C	A	T	T	T	G	-	-	-
Balsamocitrus dawei	T	T	G	A	G	A	T	C	T	A	T	C	T	A	G	T	T	-	C	T	A	A	A	T	A	T	A	C	T	T	G	A	A	A	T	T	C	C	T	C	C	A	T	T	T	G	-	-	-
Swinglea glutinosa	T	T	G	A	G	A	T	C	T	A	T	C	T	A	G	T	T	-	C	G	A	A	A	T	A	T	A	C	T	T	G	A	A	A	T	T	C	C	T	C	C	A	T	T	T	G	-	-	-
Burkillanthus malaccensis	T	T	G	A	G	A	T	C	T	A	T	C	T	A	G	T	T	-	C	T	A	A	A	T	A	T	A	C	T	T	G	A	A	A	T	T	C	C	T	C	C	A	T	T	T	G	-	-	-
Pleiospermium latialatum	T	T	G	A	G	A	T	C	T	A	T	C	T	A	G	T	T	-	C	T	A	A	A	T	A	T	A	C	T	T	G	A	A	A	T	T	C	C	T	C	C	A	T	T	T	G	-	-	-
Hesperthusa crenulata	T	T	G	A	G	A	T	C	T	A	T	C	T	A	G	T	T	-	C	T	A	A	A	T	A	T	A	C	T	T	G	A	A	A	T	T	C	C	T	C	C	A	T	T	T	G	-	-	-
Citropsis daweana	T	T	G	A	G	A	T	C	T	A	T	C	T	A	G	T	T	-	C	T	A	A	A	T	A	G	A	C	T	T	G	A	A	A	T	T	C	C	T	C	C	A	T	T	T	G	-	-	-
Citropsis schweinfurthii	T	T	G	A	G	A	T	C	T	A	T	C	T	A	G	T	T	-	C	T	A	A	A	T	A	T	A	C	T	T	G	A	A	A	T	T	C	C	T	C	C	A	T	T	T	G	-	-	-
Limonia acidissima	T	T	G	A	G	A	T	C	T	A	T	C	T	A	G	T	T	-	C	T	A	A	A	G	C	T	A	C	T	T	G	A	A	A	T	T	C	T	T	C	C	A	T	T	T	G	A	A	T
Atalantia ceylanica	T	T	G	A	G	A	T	C	T	A	T	C	T	A	G	T	T	-	C	T	A	A	A	T	A	T	A	C	T	T	G	A	A	A	T	T	C	C	T	C	C	A	T	T	T	G	-	-	-
Severinia buxifolia	T	T	G	A	G	A	T	C	T	A	T	C	T	A	G	T	G	G	C	T	A	A	A	T	A	T	A	C	T	T	G	A	A	A	T	T	C	C	T	C	C	A	T	T	T	G	-	-	-
Atalantia citroides	T	T	G	A	G	A	T	C	T	A	T	C	T	A	G	T	G	-	C	T	A	A	A	T	A	T	A	C	T	T	G	A	A	A	T	T	C	C	T	C	C	A	T	T	T	-	-	-	-
Atalantia monophylla	T	T	G	A	G	A	T	C	T	A	T	C	T	A	G	T	G	-	C	T	A	A	A	T	A	T	A	C	T	T	G	A	A	A	T	T	C	C	T	C	C	A	T	T	T	G	-	-	-
Citrofortunella x floridana	T	T	G	A	G	A	T	C	T	A	T	C	T	A	G	T	T	-	C	T	A	A	A	T	A	T	A	C	T	T	G	A	A	A	T	T	C	C	T	C	C	A	T	T	T	G	-	-	-
Citrus sp. 'amboinensis	T	T	G	A	G	A	T	C	T	A	T	C	T	A	G	T	T	-	C	T	A	A	A	T	A	T	A	C	T	T	G	A	A	A	T	T	C	C	T	C	C	A	T	T	T	G	-	-	-
Citrus hystrix	T	T	G	A	G	A	T	C	T	A	T	C	T	A	G	T	T	-	C	T	A	A	A	T	A	T	A	C	T	T	G	A	A	A	T	T	C	C	T	C	C	A	T	T	T	G	-	-	-
Citrus aurantiifolia	T	T	G	A	G	A	T	C	T	A	T	C	T	A	G	T	T	-	C	T	A	A	A	T	A	T	A	C	T	T	G	A	A	A	T	T	C	C	T	C	C	A	T	T	T	G	-	-	-
Citrus celebica koord	T	T	G	A	G	A	T	C	T	A	T	C	T	A	G	T	T	-	C	T	A	A	A	T	A	T	A	C	T	T	G	A	A	A	T	T	C	C	T	C	C	A	T	T	T	G	-	-	-
Citrus macroptera Montrouz	T	T	G	A	G	A	T	C	T	A	T	C	T	A	G	T	T	-	C	T	A	A	A	T	A	T	A	C	T	T	G	A	A	A	T	T	C	C	T	C	C	A	T	T	T	G	-	-	-
Citrus aurantium	T	T	G	A	G	A	-	C	T	A	T	C	T	A	G	T	T	-	C	T	A	A	-	T	A	T	A	C	T	T	G	A	A	A	T	T	C	C	T	C	C	A	T	T	T	G	-	-	-
Citrus latifolia	T	T	G	A	G	A	T	C	T	A	T	C	T	A	G	T	T	-	C	T	A	A	A	T	A	T	A	C	T	T	G	A	A	A	T	T	C	C	T	C	C	A	T	T	T	G	-	-	-
Citrus limon	T	T	G	A	G	A	T	C	T	A	T	C	T	A	G	T	T	-	C	T	A	A	A	T	A	T	A	C	T	T	G	A	A	A	T	T	C	C	T	C	C	A	T	T	T	G	-	-	-
Citrus maxima x Citrus medica	T	T	G	A	G	A	T	C	T	A	T	C	T	A	G	T	T	-	C	T	A	A	A	T	A	T	A	C	T	T	G	A	A	A	T	T	C	C	T	C	C	A	T	T	T	G	-	-	-
Citrus x myrtifolia	T	T	G	A	G	A	T	C	T	A	T	C	T	A	G	T	T	-	C	T	A	A	A	T	A	T	A	C	T	T	G	A	A	A	T	T	C	C	T	C	C	A	T	T	T	G	-	-	-
Citrus aurantium	T	T	G	A	G	A	T	C	T	A	T	C	T	A	G	T	T	-	C	T	A	A	A	T	A	T	A	C	T	T	G	A	A	A	T	T	C	C	T	C	C	A	T	T	T	G	-	-	-
Citrus latipes	T	T	G	A	G	A	T	C	T	A	T	C	T	A	G	T	T	-	C	T	A	A	A	T	A	T	A	C	T	T	G	A	A	A	T	T	C	C	T	C	C	A	T	T	T	G	-	-	-
Citrus maxima	T	T	G	A	G	A	T	C	T	A	T	C	T	A	G	T	T	-	C	T	A	A	A	T	A	T	A	C	T	T	G	A	A	A	T	T	C	C	T	C	C	A	T	T	T	G	-	-	-
Citrus x obovoidea	T	T	G	A	G	A	T	C	T	A	T	C	T	A	G	T	T	-	C	T	A	A	A	T	A	T	A	C	T	T	G	A	A	A	T	T	C	C	T	C	C	A	T	T	T	G	-	-	-
Citrus paradisi	T	T	G	A	G	A	T	C	T	A	T	C	T	A	G	T	T	-	C	T	A	A	A	T	A	T	A	C	T	T	G	A	A	A	T	T	C	C	T	C	C	A	T	T	T	G	-	-	-
Citrus paradisi x C sinensis	T	T	G	A	G	A	T	C	T	A	T	C	T	A	G	T	T	-	C	T	A	A	A	T	A	T	A	C	T	T	G	A	A	A	T	T	C	C	T	C	C	A	T	T	T	G	-	-	-
Citrus paradisi x C reticulata	T	T	G	A	G	A	T	C	T	A	T	C	T	A	G	T	T	-	C	T	A	A	A	T	A	T	A	C	T	T	G	A	A	A	T	T	C	C	T	C	C	A	T	T	T	G	-	-	-
Citrus sinensis	T	T	G	A	G	A	T	C	T	A	T	C	T	A	G	T	T	-	C	T	A	A	A	T	A	T	A	C	T	T	G	A	A	A	T	T	C	C	T	C	C	A	T	T	T	G	-	-	-
Citrus ichangensis	T	T	G	A	G	A	T	C	T	A	T	C	T	A	G	T	T	-	C	T	A	A	A	T	A	T	A	C	T	T	G	A	A	A	T	T	C	C	T	C	C	A	T	T	T	G	-	-	-
Citrus jambhiri	T	T	G	A	G	A	T	C	T	A	T	C	T	A	G	T	T	-	C	T	A	A	A	T	A	T	A	C	T	T	G	A	A	A	T	T	C	C	T	C	C	A	T	T	T	G	-	-	-
Citrus x junos	T	T	G	A	G	A	T	C	T	A	T	C	T	A	G	T	T	-	C	T	A	A	A	T	A	T	A	C	T	T	G	A	A	A	T	T	C	C	T	C	C	A	T	T	T	G	-	-	-
Citrus limonia	T	T	G	A	G	A	T	C	T	A	T	C	T	A	G	T	T	-	C	T	A	A	A	T	A	T	A	C	T	T	G	A	A	A	T	T	C	C	T	C	C	A	T	T	T	G	-	-	-
Citrus reticulata	T	T	G	A	G	A	T	C	T	A	T	C	T	A	G	T	T	-	C	T	A	A	A	T	A	T	A	C	T	T	G	A	A	A	T	T	C	C	T	C	C	A	T	T	T	G	-	-	-
Citrus reticulata x Citrus glauca	T	T	G	A	G	A	T	C	T	A	T	C	T	A	G	T	T	-	C	T	A	A	A	T	A	T	A	C	T	T	G	A	A	A	T	T	C	C	T	C	C	A	T	T	T	G	-	-	-
Citrus tachibana	T	T	G	A	G	A	T	C	T	A	T	C	T	A	G	T	T	-	C	T	A	A	A	T	A	T	A	C	T	T	G	A	A	A	T	T	C	C	T	C	C	A	T	T	T	G	-	-	-
Feroniella oblata	T	T	G	A	G	A	T	C	T	A	T	C	T	A	G	T	T	-	C	T	A	A	A	T	A	T	A	C	T	T	G	A	A	A	T	T	C	C	T	C	C	A	T	T	T	G	-	-	-
Citrus halimii	T	T	G	A	G	A	T	C	T	A	T	C	T	A	G	T	T	-	C	T	A	A	A	T	A	T	A	C	T	T	G	A	A	A	T	T	C	C	T	C	C	A	T	T	T	G	-	-	-
C. x madurensis	T	T	G	A	G	A	T	C	T	A	T	C	T	A	G	T	T	-	C	T	A	A	A	T	A	T	A	C	T	T	G	A	A	A	T	T	C	C	T	C	C	A	T	T	T	G	-	-	-
Fortunella polyandra	T	T	G	A	G	A	T	C	T	A	T	C	T	A	G	T	T	-	C	T	A	A	A	T	A	T	A	C	T	T	G	A	A	A	T	T	C	C	T	C	C	A	T	T	T	G	-	-	-
Fortunella japonica	T	T	G	A	G	A	T	C	T	A	T	C	T	A	G	T	T	-	C	T	A	A	A	T	A	T	A	C	T	T	G	A	A	A	T	T	C	C	T	C	C	A	T	T	T	G	-	-	-
Fortunella margarita	T	T	G	A	G	A	T	C	T	A	T	C	T	A	G	T	T	-	C	T	A	A	A	T	A	T	A	C	T	T	G	A	A	A	T	T	C	C	T	C	C	A	T	T	T	G	-	-	-
Poncirus trifoliata	T	T	G	A	G	A	T	C	T	A	T	C	T	A	G	T	T	-	C	T	A	A	A	T	A	T	A	C	T	T	G	A	A	A	T	T	C	C	T	C	C	A	T	T	T	G	-	-	-
Citrus gracilis	T	T	G	A	G	A	T	C	T	A	T	C	T	A	G	T	T	-	C	T	A	A	A	T	A	T	A	C	T	T	G	A	A	A	T	T	C	C	T	C	C	A	T	T	T	G	-	-	-
Microcitrus papuana	T	T	G	A	G	A	T	C	T	A	T	C	T	A	G	T	T	-	C	T	A	A	A	T	A	T	A	C	T	T	G	A	A	A	T	T	C	C	T	C	C	A	T	T	T	G	-	-	-
Eremocitrus glauca	T	T	G	A	G	A	T	C	T	A	T	C	T	A	G	T	T	-	C	T	A	A	A	T	A	T	A	C	T	T	G	A	A	A	T	T	C	C	T	C	C	A	T	T	T	G	-	-	-
Microcitrus australis	T	G	A	A	G	A	T	C	T	A	T	C	T	A	G	T	T	-	C	T	A	A	A	T	A	T	A	C	T	T	G	A	A	A	T	T	C	C	T	C	C	A	T	T	T	G	-	-	-
Microcitrus inodora	T	T	G	A	G	A	T	C	T	A	T	C	T	A	G	T	T	-	C	T	A	A	A	T	A	T	A	C	T	T	G	A	A	A	T	T	C	C	T	C	C	A	T	T	T	G	-	-	-
Microcitrus warburgiana	T	T	G	A	T	A	T	C	T	A	T	C	T	A	G	T	T	-	C	T	A	A	A	T	A	T	A	C	T	T	G	A	A	A	T	T	C	C	T	C	C	A	T	T	T	G	-	-	-
Citrus x oliveri	T	T	G	A	G	A	T	C	T	A	T	C	T	A	G	T	T	-	C	T	A	A	A	T	A	T	A	C	T	T	G	A	A	A	T	T	G	C	T	C	C	A	T	T	T	G	-	-	-
Microcitrus australasica	T	T	G	A	G	A	T	C	T	A	T	C	T	A	G	T	T	-	C	T	A	A	A	T	A	T	A	C	T	T	G	A	A	A	T	T	G	C	T	C	C	A	T	T	T	G	-	-	-
Microcitrus garrawayi	T	T	G	A	G	A	T	C	T	A	T	C	T	A	G	T	T	-	C	T	A	A	A	T	A	T	A	C	T	T	G	A	A	A	T	T	G	C	T	C	C	A	T	T	T	G	-	-	-
Oxanthera neocaledonica	T	T	G	A	G	A	T	C	T	A	T	C	T	A	G	T	T	-	C	T	A	A	A	T	A	T	A	C	T	T	T	A	A	A	T	T	C	C	T	C	C	A	T	T	T	G	-	-	-
Oxanthera sp	T	T	G	A	G	A	T	C	T	A	T	C	T	A	G	T	T	-	C	T	A	A	A	T	A	T	A	C	T	T	G	A	A	A	T	T	C	C	T	C	C	A	T	T	T	G	-	-	-
Clymenia polyandra	T	T	G	A	G	A	T	C	T	A	T	C	T	A	G	T	T	-	C	T	A	A	A	T	A	T	A	C	T	T	G	A	A	A	T	T	C	C	T	C	C	A	T	T	T	G	-	-	-
Citrus indica	T	T	G	A	G	A	T	C	T	A	T	C	T	A	G	T	T	-	C	T	A	A	A	T	A	T	A	C	T	T	G	A	A	A	T	T	C	C	T	C	C	A	T	T	T	G	-	-	-
Citrus medica	T	T	G	A	G	A	T	C	T	A	T	C	T	A	G	T	T	-	C	T	A	A	A	T	A	T	A	C	T	T	G	A	A	A	T	T	C	C	T	C	C	A	T	T	T	G	-	-	-
[truncated: 834 more columns]

## Sheet: rps4-trnT spacer
Oueslati A., Ollitrault F., Baraket G., Salhi-Hannachi A., Navarro L. and Ollitrault P. Towards a molecular taxonomic key of the Aurantioideae subfamily using chloroplastic SNP diagnostic markers of the main clades genotyped by competitive allele-specific PCR. BMC Genetics.
Additionnal File 5: A sequence alignement of all Aurantioideae accessions of the eight chloroplastic regions.
	49067	49068	49069	49070	49070	49071	49072	49073	49074	49075	49076	49077	49078	49079	49080	49080	49080	49081	49082	49083	49084	49085	49085	49086	49087	49088	49088	49088	49088	49089	49090	49091	49091	49091	49092	49093	49094	49095	49096	49097	49098	49098	49098	49099	49100	49101	49102	49103	49104
Citrus sinensis complete genome reference	A	A	A	A	-	C	G	C	A	A	T	T	T	T	T	-	-	G	T	T	T	T	-	T	C	T	-	-	-	T	C	T	-	-	A	A	A	C	G	A	A	-	-	T	T	C	G	A	T
Ruta graveolens	A	A	A	A	-	C	G	C	A	A	T	T	T	T	T	-	-	G	T	T	T	T	-	T	C	T	-	-	-	T	C	T	-	-	A	A	C	C	G	A	A	-	-	T	T	C	G	A	T
Murraya koenigii	A	A	A	A	-	C	G	C	A	A	T	T	T	T	T	-	-	G	T	T	T	T	-	T	C	T	-	-	-	T	C	T	-	-	A	A	A	C	G	A	A	-	-	T	T	C	G	A	T
Clausena excavata	A	A	A	A	-	C	G	C	A	A	T	T	T	T	T	-	-	G	T	T	T	T	-	T	C	T	-	-	-	T	C	T	-	-	A	A	A	C	G	A	A	-	-	T	T	C	G	A	T
Clausena harmandiana	A	A	A	A	-	C	G	C	A	A	T	T	T	T	T	-	-	G	T	T	T	T	-	T	C	T	-	-	-	T	C	T	-	-	A	A	A	C	G	A	A	-	-	T	T	C	G	A	T
Micromelum minutum	A	A	A	A	-	C	G	C	A	A	T	T	T	T	T	-	-	G	T	T	T	T	-	T	C	T	-	-	-	T	C	T	-	-	A	A	A	C	G	A	A	-	-	T	T	C	G	A	T
Glycosmis trichanthera	A	A	A	A	-	C	G	C	A	A	T	T	T	T	T	-	-	G	T	T	T	T	-	T	C	T	-	-	-	T	C	T	-	-	A	A	A	C	G	A	A	-	-	T	T	C	G	A	T
Glycosmis mauritiana	A	A	A	A	-	C	G	C	A	A	T	T	T	T	T	-	-	G	T	T	T	T	-	T	C	T	-	-	-	T	C	T	-	-	A	A	A	C	G	A	A	-	-	T	T	C	G	A	T
Glycosmis pentaphylla	A	A	A	A	-	C	G	C	A	A	T	T	T	T	T	-	-	G	T	T	T	T	-	T	C	T	-	-	-	T	C	T	-	-	A	A	A	C	G	A	A	-	-	T	T	C	G	A	T
Merrillia caloxylon	A	A	A	A	-	C	G	C	A	A	T	T	T	T	T	-	-	G	T	-	T	T	T	T	C	T	-	-	-	T	C	T	-	-	A	A	A	C	G	A	A	-	-	T	T	C	G	A	T
Murraya paniculata	A	A	A	A	-	C	G	C	A	A	T	T	T	T	T	-	-	G	T	T	T	T	-	T	C	T	-	-	-	T	C	T	-	-	A	A	A	C	G	A	A	-	-	T	T	C	G	A	T
Triphasia trifolia	A	A	A	A	A	C	G	C	A	A	T	T	T	T	T	T	T	G	T	-	T	T	T	T	C	T	A	T	C	C	C	T	-	-	A	A	A	C	G	G	A	A	T	T	C	C	G	A	T
Merope angulata	A	A	A	A	-	C	G	C	A	A	T	T	T	T	T	-	-	G	T	-	T	T	T	T	C	T	-	-	-	T	C	T	-	-	A	A	A	C	G	A	A	-	-	T	T	C	G	A	T
Monanthocitrus cornuta	A	A	A	A	-	C	G	C	A	A	T	T	T	T	T	-	-	G	T	-	T	T	T	T	C	T	-	-	-	T	C	T	-	-	A	A	A	C	G	A	A	-	-	T	T	C	G	A	T
Wenzelia dolichophylla	A	A	A	A	-	C	G	C	A	A	T	T	T	T	T	-	-	G	T	-	T	T	T	-	C	T	-	-	-	T	C	T	-	-	A	A	A	C	G	A	A	-	-	T	T	C	G	A	T
Luvunga sp.	A	A	A	A	-	C	G	C	A	A	T	T	T	T	T	-	-	G	T	-	T	T	T	T	C	T	-	-	-	T	C	T	-	-	A	A	A	C	G	A	A	-	-	T	T	C	G	A	T
Pamburus missionis	A	A	A	A	-	C	G	C	A	A	T	T	T	T	T	-	-	G	T	-	T	T	T	T	C	T	-	-	-	T	C	T	-	-	A	A	A	C	G	A	A	-	-	T	T	C	G	A	T
Paramignya lobata	A	A	A	A	-	C	G	C	A	A	T	T	T	T	T	-	-	G	T	-	T	T	T	T	C	T	-	-	-	T	C	T	-	-	A	A	A	C	G	A	A	-	-	T	T	C	G	A	T
Paramignya scandens	A	A	A	A	-	C	G	C	A	A	T	T	T	T	T	-	-	G	T	G	T	T	T	T	C	T	-	-	-	T	C	T	-	-	A	A	A	C	G	A	A	-	-	T	T	C	G	A	T
Aegle marmelos	A	A	A	A	-	C	G	C	A	A	T	T	T	T	T	-	-	G	T	-	T	T	T	T	C	T	-	-	-	T	C	T	-	-	A	A	A	C	G	A	A	-	-	T	T	C	G	A	T
Aeglopsis chevalieri	A	A	A	A	-	C	G	C	A	A	T	T	T	T	T	-	-	G	T	-	T	T	T	T	C	T	-	-	-	T	C	T	-	-	A	A	A	C	G	A	A	-	-	T	T	C	G	A	T
Afraegle paniculata	A	A	A	A	-	C	G	C	A	A	T	T	T	T	T	-	-	G	T	-	T	T	T	T	C	T	-	-	-	T	C	T	-	-	A	A	A	C	G	A	A	-	-	T	T	C	G	A	T
Balsamocitrus dawei	A	A	A	A	-	C	G	C	A	A	T	T	T	T	T	-	-	G	T	-	T	T	T	T	C	T	-	-	-	T	C	T	-	-	A	A	A	C	G	A	A	-	-	T	T	C	G	A	T
Swinglea glutinosa	A	A	A	A	-	C	G	C	A	A	T	T	T	T	T	-	-	G	T	T	T	T	-	T	C	T	-	-	-	T	C	T	-	-	A	A	A	C	G	A	A	-	-	T	T	C	G	A	T
Burkillanthus malaccensis	A	A	A	A	-	C	G	C	A	A	T	G	T	T	T	-	-	G	T	T	T	T	-	T	C	T	-	-	-	T	C	T	-	-	A	A	A	C	G	A	A	-	-	T	T	C	G	A	T
Pleiospermium latialatum	A	A	A	A	-	C	G	C	A	A	T	T	T	T	T	-	-	G	T	T	T	T	-	T	C	T	-	-	-	T	C	T	-	-	A	A	A	C	G	A	A	-	-	T	T	C	G	A	T
Hesperthusa crenulata	A	A	A	A	-	C	G	C	A	A	T	T	T	T	T	-	-	G	T	T	T	T	-	T	C	T	-	-	-	T	C	T	-	-	A	A	A	C	G	A	A	-	-	T	T	C	G	A	T
Citropsis daweana	A	A	A	A	-	C	G	C	A	A	T	T	T	T	T	-	-	G	T	T	T	T	-	T	C	T	-	-	-	T	C	T	-	-	A	A	A	C	G	A	A	-	-	T	T	C	G	A	T
Citropsis schweinfurthii	A	A	A	A	-	C	G	C	A	A	T	T	T	T	T	-	-	G	T	T	T	T	-	T	C	T	-	-	-	T	C	T	-	-	A	A	A	C	G	A	A	-	-	T	T	C	G	A	T
Limonia acidissima	A	A	A	A	-	C	G	C	A	A	T	T	T	T	T	-	-	G	T	T	T	T	-	T	C	T	-	-	-	T	C	T	-	-	A	A	A	C	G	A	A	-	-	T	T	C	G	A	T
Atalantia ceylanica	A	A	A	A	-	-	C	C	A	A	T	T	T	T	T	-	-	G	T	T	T	T	-	T	C	T	-	-	-	T	C	T	-	-	A	A	A	C	G	A	A	-	-	T	T	C	G	A	T
Severinia buxifolia	A	A	A	A	-	C	G	C	A	A	T	T	T	T	T	-	-	G	T	T	T	T	-	T	C	T	-	-	-	T	C	T	-	-	A	A	A	C	G	A	A	-	-	T	T	C	G	A	T
Atalantia citroides	A	A	A	A	-	C	G	C	A	A	T	T	T	T	T	-	-	G	T	T	T	T	-	T	C	T	-	-	-	T	C	T	-	-	A	A	A	C	G	A	A	-	-	T	T	C	G	A	T
Atalantia monophylla	A	A	A	A	-	C	G	C	A	A	T	T	T	T	T	-	-	G	T	T	T	T	-	T	C	T	-	-	-	T	C	T	-	-	A	A	A	C	G	A	A	-	-	T	T	C	G	A	T
Citrofortunella x floridana	A	A	A	A	-	C	G	C	A	A	T	T	T	T	T	-	-	G	T	T	T	T	-	T	C	T	-	-	-	T	C	T	-	-	A	A	A	C	G	A	A	-	-	T	T	C	G	A	T
Citrus sp. 'amboinensis	A	A	A	A	-	C	G	C	A	A	T	T	T	T	T	-	-	G	T	T	T	T	-	T	C	T	-	-	-	T	C	T	-	-	A	A	A	C	G	A	A	-	-	T	T	C	G	A	T
Citrus hystrix	A	A	A	A	-	C	G	C	A	A	T	T	T	T	T	-	-	G	T	T	T	T	-	T	C	T	-	-	-	T	C	T	-	-	A	A	A	C	G	A	A	-	-	T	T	C	G	A	T
Citrus aurantiifolia	A	A	A	A	-	C	G	C	A	A	T	T	T	T	T	-	-	G	T	T	T	T	-	T	C	T	-	-	-	T	C	T	-	-	A	A	A	C	G	A	A	-	-	T	T	C	G	A	T
Citrus celebica koord	A	A	A	A	-	C	G	C	A	A	T	T	T	T	T	-	-	G	T	T	T	T	-	T	C	T	-	-	-	T	C	T	-	-	A	A	A	C	G	A	A	-	-	T	T	C	G	A	T
Citrus macroptera Montrouz	A	A	A	A	-	C	G	C	A	A	T	T	T	T	T	-	-	G	T	T	T	T	-	T	C	T	-	-	-	T	C	T	-	-	A	A	A	C	G	A	A	-	-	T	T	C	G	A	T
Citrus aurantium	A	A	A	A	-	C	G	C	A	A	T	T	T	T	T	-	-	G	T	T	T	T	T	C	-	T	-	-	-	T	C	T	-	-	A	A	A	C	G	A	A	-	-	T	T	C	G	A	T
Citrus latifolia	A	A	A	A	-	C	G	C	A	A	T	T	T	T	T	-	-	G	T	T	T	T	-	T	C	T	-	-	-	T	C	T	A	A	A	-	-	C	G	A	A	-	-	T	T	C	G	A	T
Citrus limon	A	A	A	A	A	C	G	C	A	A	T	T	T	T	T	-	-	G	T	T	T	T	-	T	C	T	-	-	-	T	C	T	-	-	A	A	A	C	G	A	A	-	-	T	T	C	G	A	T
Citrus maxima x Citrus medica	A	A	A	A	-	C	G	C	A	A	T	T	T	T	T	-	-	G	T	T	T	T	-	T	C	T	-	-	-	T	C	T	-	-	A	A	A	C	G	A	A	-	-	T	T	C	G	A	T
Citrus x myrtifolia	A	A	A	A	-	C	G	C	A	A	T	T	T	T	T	-	-	G	T	T	T	T	-	T	C	T	-	-	-	T	C	T	-	-	A	A	A	C	G	A	A	-	-	T	T	C	G	A	T
Citrus aurantium	A	A	A	A	-	C	G	C	A	A	T	T	T	T	T	-	-	G	T	T	T	T	-	T	C	T	-	-	-	T	C	T	A	T	A	A	C	G	A	A	A	-	-	T	T	C	G	A	T
Citrus latipes	A	A	A	A	-	C	G	C	A	A	T	T	T	T	T	-	-	G	T	T	T	T	-	T	C	T	-	-	-	T	C	T	-	-	A	A	A	C	G	A	A	-	-	T	T	C	G	A	T
Citrus maxima	A	A	A	A	-	C	G	C	A	A	T	T	T	T	T	-	-	G	T	T	T	T	-	T	C	T	-	-	-	T	C	T	-	-	A	A	A	C	G	A	A	-	-	T	T	C	G	A	T
Citrus x obovoidea	G	A	A	A	A	C	-	C	A	A	T	T	T	T	T	-	-	G	T	T	T	T	-	T	C	T	-	-	-	T	C	T	-	-	A	A	A	C	G	A	A	-	-	T	T	C	G	A	T
Citrus paradisi	A	A	A	A	-	C	G	C	A	A	T	T	T	T	T	-	-	G	T	T	T	T	-	T	C	T	-	-	-	T	C	T	-	-	A	A	A	C	G	A	A	-	-	T	T	C	G	A	T
Citrus paradisi x C sinensis	A	A	A	A	-	C	G	C	A	A	T	T	T	T	T	-	-	G	T	T	T	T	-	T	C	T	-	-	-	T	C	A	T	A	G	A	A	C	G	A	A	-	-	T	T	C	G	A	T
Citrus paradisi x C reticulata	A	A	A	A	-	C	G	C	A	A	T	T	T	T	A	-	-	G	T	T	T	T	T	C	A	T	-	-	-	T	C	T	-	-	A	A	A	C	G	A	A	-	-	T	T	C	G	A	T
Citrus sinensis	A	A	A	A	-	C	G	C	A	A	T	T	T	T	T	-	-	G	T	T	T	T	-	T	C	T	-	-	-	T	C	T	-	-	A	A	A	C	G	A	A	-	-	T	T	C	G	A	T
Citrus ichangensis	A	A	A	A	-	C	G	C	A	A	T	T	T	T	T	-	-	G	T	T	T	T	-	T	C	T	-	-	-	T	C	T	-	-	A	A	A	C	G	A	A	-	-	T	T	C	G	A	T
Citrus jambhiri	A	A	A	A	-	C	G	C	A	A	T	T	T	T	T	-	-	G	T	T	T	T	-	T	C	T	-	-	-	T	C	T	-	-	A	A	A	C	G	A	A	-	-	T	T	C	G	A	T
Citrus x junos	A	A	A	A	-	C	G	C	A	A	T	T	T	T	T	-	-	G	T	T	T	T	-	T	C	T	-	-	-	T	C	T	-	-	A	A	A	C	G	A	A	-	-	T	T	C	G	A	T
Citrus limonia	A	A	A	A	-	C	G	C	A	A	T	T	T	T	T	-	-	G	T	T	T	T	C	T	C	T	-	-	-	T	C	T	-	-	A	A	A	C	G	A	A	-	-	T	T	C	G	A	T
Citrus reticulata	A	A	A	A	-	C	G	C	A	A	T	T	T	T	T	-	-	G	T	T	T	T	-	T	C	T	-	-	-	T	C	T	-	-	A	A	A	C	G	A	A	-	-	T	T	C	G	A	T
Citrus reticulata x Citrus glauca	A	A	A	A	-	C	G	C	A	A	T	T	T	T	T	-	-	G	T	T	T	T	-	T	C	T	-	-	-	T	C	T	A	T	A	-	-	C	G	A	A	-	-	T	T	C	G	A	T
Citrus tachibana	A	A	A	A	-	C	G	C	A	A	T	T	T	T	T	-	-	G	T	T	T	T	-	T	C	T	-	-	-	T	C	T	-	-	A	A	A	C	G	A	A	-	-	T	T	C	G	A	T
Feroniella oblata	A	A	A	A	-	C	G	C	A	A	T	T	T	T	T	-	-	G	T	T	T	T	-	T	C	T	-	-	-	T	C	T	-	-	A	A	A	C	G	A	A	-	-	T	T	C	G	A	T
Citrus halimii	A	A	A	A	-	C	G	C	A	A	T	T	T	T	T	-	-	G	T	T	T	T	-	T	C	T	-	-	-	T	C	T	-	-	A	A	A	C	G	A	A	-	-	T	T	C	G	A	T
C. x madurensis	A	A	A	A	-	C	G	C	A	A	T	T	T	T	T	-	-	G	T	T	T	T	-	T	C	T	-	-	-	T	C	T	-	-	A	A	A	C	G	A	A	-	-	T	T	C	G	A	T
Fortunella polyandra	A	A	A	A	-	C	G	C	A	A	T	T	T	T	T	-	-	G	T	T	T	T	-	T	C	T	-	-	-	T	C	T	-	-	A	A	A	C	G	A	A	-	-	T	T	C	G	A	T
Fortunella japonica	A	A	A	A	-	C	G	C	A	A	T	T	T	T	T	-	-	G	T	T	T	T	-	T	C	T	-	-	-	T	C	T	-	-	A	A	A	C	G	A	A	-	-	T	T	C	G	A	T
Fortunella margarita	A	A	A	A	-	C	G	C	A	A	T	T	T	T	T	-	-	G	T	T	T	T	-	T	C	T	-	-	-	T	C	T	-	-	A	A	A	C	G	A	A	-	-	T	T	C	G	A	T
Poncirus trifoliata	A	A	A	A	-	C	G	C	A	A	T	T	T	T	T	-	-	G	T	T	T	T	-	T	C	T	-	-	-	T	C	T	A	A	A	-	-	C	G	A	A	-	-	T	T	C	G	A	T
Citrus gracilis	G	A	A	A	A	C	G	C	A	A	T	T	T	T	T	-	-	G	T	T	T	T	C	T	C	T	-	-	-	T	C	T	-	-	A	A	A	C	G	A	A	-	-	T	T	C	G	A	T
Microcitrus papuana	A	A	A	A	-	C	G	C	A	A	T	T	T	T	T	-	-	G	T	T	T	T	-	T	C	T	-	-	-	T	C	T	-	-	A	A	A	C	G	A	A	-	-	T	T	C	G	A	T
Eremocitrus glauca	A	A	A	A	-	C	G	C	A	A	T	T	T	T	T	-	-	G	T	T	T	T	-	T	C	T	-	-	-	T	C	T	-	-	A	A	A	C	G	A	A	-	-	T	T	C	G	A	T
Microcitrus australis	A	A	A	A	-	C	G	C	A	A	T	T	T	T	T	-	-	G	T	T	T	T	-	T	C	T	-	-	-	T	C	T	-	-	A	A	A	C	G	A	A	-	-	T	T	C	G	A	T
Microcitrus inodora	A	A	A	A	-	C	G	C	A	A	T	T	T	T	T	-	-	G	T	T	T	T	-	T	C	T	-	-	-	T	C	T	-	-	A	A	A	C	G	A	A	-	-	T	T	C	G	A	T
Microcitrus warburgiana	A	A	A	A	-	C	G	C	A	A	T	T	T	T	T	-	-	G	T	T	T	T	-	T	C	T	-	-	-	T	C	T	-	-	A	A	A	C	G	A	A	-	-	T	T	C	G	A	T
Citrus x oliveri	A	A	A	A	-	C	G	C	A	A	T	T	T	T	T	-	-	G	T	T	T	T	-	T	C	T	-	-	-	T	C	T	-	-	A	A	A	C	G	A	A	-	-	T	T	C	G	A	T
Microcitrus australasica	A	A	A	A	-	C	G	C	A	A	T	T	T	T	T	-	-	G	T	T	T	T	-	T	C	T	-	-	-	T	C	T	-	-	A	A	A	C	G	A	A	-	-	T	T	C	G	A	T
Microcitrus garrawayi	A	A	A	A	-	C	G	C	A	A	T	T	T	T	T	-	-	G	T	T	T	T	-	T	C	T	-	-	-	T	C	T	-	-	A	A	A	C	G	A	A	-	-	T	T	C	G	A	T
Oxanthera neocaledonica	A	A	A	A	-	C	G	C	A	A	T	T	T	T	T	-	-	G	T	T	T	T	-	T	C	T	-	-	-	T	C	T	-	-	A	A	A	C	G	A	A	-	-	T	T	C	G	A	T
Oxanthera sp	A	A	A	A	-	C	G	C	A	A	T	T	T	T	T	-	-	G	T	T	T	T	-	T	C	T	-	-	-	T	C	T	-	-	A	A	A	C	G	A	A	-	-	T	T	C	G	A	T
Clymenia polyandra	A	A	A	A	-	C	G	C	A	A	T	T	T	T	T	-	-	G	T	T	T	T	-	T	C	T	-	-	-	T	C	T	-	-	A	A	A	C	G	A	A	-	-	T	T	C	G	A	T
Citrus indica	A	A	A	A	-	C	G	C	A	A	T	T	T	T	T	-	-	G	T	T	T	T	-	T	C	T	-	-	-	T	C	T	-	-	A	A	A	C	G	A	A	-	-	T	T	C	G	A	T
Citrus medica	A	A	A	A	-	C	G	C	A	A	T	T	T	T	T	-	-	G	T	T	T	T	-	T	C	T	-	-	-	T	C	T	-	-	A	A	A	C	G	A	A	-	-	T	T	C	G	A	T
[truncated: 587 more columns]

## Sheet: atpB-coding region
Oueslati A., Ollitrault F., Baraket G., Salhi-Hannachi A., Navarro L. and Ollitrault P. Towards a molecular taxonomic key of the Aurantioideae subfamily using chloroplastic SNP diagnostic markers of the main clades genotyped by competitive allele-specific PCR. BMC Genetics.
Additionnal File 5: A sequence alignement of all Aurantioideae accessions of the eight chloroplastic regions.
	56427	56428	56429	56430	56431	56432	56433	56434	56435	56436	56437	56438	56439	56440	56441	56442	56443	56444	56445	56446	56447	56448	56449	56450	56451	56452	56453	56454	56455	56456	56457	56458	56459	56460	56461	56462	56463	56464	56465	56466	56467	56468	56469	56470	56471	56472	56473	56474	56475
Citrus sinensis complete genome reference	T	G	T	T	A	C	C	T	A	C	C	A	A	A	T	A	A	A	A	G	G	C	C	T	G	C	T	C	A	G	G	A	A	G	A	C	C	A	T	C	T	A	A	T	T	C	T	C	C
Murraya koenigii	T	G	T	T	A	C	C	T	A	C	C	A	A	A	T	A	A	A	A	G	G	C	C	T	G	C	T	C	A	G	G	A	A	G	A	C	C	A	T	C	T	A	A	T	T	C	T	C	C
Clausena excavata	T	G	T	T	A	C	C	T	A	C	C	A	A	A	T	A	A	A	A	G	G	C	C	T	G	C	T	C	A	G	G	A	A	G	A	C	C	A	T	C	T	A	A	T	T	C	T	C	C
Clausena harmandiana	T	G	T	T	A	C	C	T	A	C	C	A	A	A	T	A	A	A	A	G	G	C	C	T	G	C	T	C	A	G	G	A	A	G	A	C	C	A	T	C	T	A	A	T	T	C	T	C	C
Micromelum minutum	T	G	T	T	A	C	C	T	A	C	C	A	A	A	T	A	A	A	A	G	G	C	C	T	G	C	T	C	A	G	G	A	A	G	A	C	C	A	T	C	T	A	A	T	T	C	T	C	C
Glycosmis trichanthera	T	G	T	T	A	C	C	T	A	C	C	A	A	A	T	A	A	A	A	G	G	C	C	T	G	C	T	C	A	G	G	A	A	G	A	C	C	A	T	C	T	A	A	T	T	C	T	C	C
Glycosmis mauritiana	T	G	T	T	A	C	C	T	A	C	C	A	A	A	T	A	A	A	A	G	G	C	C	T	G	C	T	C	A	G	G	A	A	G	A	C	C	A	T	C	T	A	A	T	T	C	T	C	C
Glycosmis pentaphylla	T	G	T	T	A	C	C	T	A	C	C	A	A	A	T	A	A	A	A	G	G	C	C	T	G	C	T	C	A	G	G	A	A	G	A	C	C	A	T	C	T	A	A	T	T	C	T	C	C
Merrillia caloxylon	T	G	T	T	A	C	C	T	A	C	C	A	A	A	T	A	A	A	A	G	G	C	C	T	G	C	T	C	A	G	G	A	A	G	A	C	C	A	T	C	T	A	A	T	T	C	T	C	C
Murraya paniculata	T	G	T	T	A	C	C	T	A	C	C	A	A	A	T	A	A	A	A	G	G	C	C	T	G	C	T	C	A	G	G	A	A	G	A	C	C	A	T	C	T	A	A	T	T	C	T	C	C
Triphasia trifolia	T	G	T	T	A	C	C	T	A	C	C	A	A	A	T	A	A	A	A	G	G	C	C	T	G	C	T	C	A	G	G	A	A	G	A	C	C	A	T	C	T	A	A	T	T	C	T	C	C
Merope angulata	T	G	T	T	A	C	C	T	A	C	C	A	A	A	T	A	A	A	A	G	G	C	A	T	G	C	T	C	A	G	G	A	A	G	A	C	C	A	T	C	T	A	A	T	T	C	T	C	C
Monanthocitrus cornuta	T	G	T	T	A	C	C	T	A	C	C	A	A	A	T	A	A	A	A	G	G	C	C	T	G	C	T	C	A	G	G	A	A	G	A	C	C	A	T	C	T	A	A	T	T	C	T	C	C
Wenzelia dolichophylla	T	G	T	T	A	C	C	T	A	C	C	A	A	A	T	A	A	A	A	G	G	C	C	T	G	C	T	C	A	G	G	A	A	G	A	C	C	A	T	C	T	A	A	T	T	C	T	C	C
Luvunga sp.	T	G	T	T	A	C	C	T	A	C	C	A	A	A	T	A	A	A	A	G	G	C	C	T	G	C	T	C	A	G	G	A	A	G	A	C	C	A	T	C	T	A	A	T	T	C	T	C	C
Pamburus missionis	T	G	T	T	A	C	C	T	A	C	C	A	A	A	T	A	A	A	A	G	G	C	C	T	G	C	T	C	A	G	G	A	A	G	A	C	C	A	T	C	T	A	A	T	T	C	T	C	C
Paramignya lobata	T	G	T	T	A	C	C	T	A	C	C	A	A	A	T	A	A	A	A	G	G	C	C	T	G	C	T	C	A	G	G	A	A	G	A	C	C	A	T	C	T	A	A	T	T	C	T	C	C
Paramignya scandens	T	G	T	T	A	C	C	T	A	C	C	A	A	A	T	A	A	A	A	G	G	C	C	T	G	C	T	C	A	G	G	A	A	G	A	T	C	A	T	C	T	A	A	T	T	C	T	C	C
Aegle marmelos	T	G	T	T	A	C	C	T	A	C	C	A	A	A	T	A	A	A	A	G	G	C	C	T	G	C	T	C	A	G	G	A	A	G	A	C	C	A	T	C	T	A	A	T	T	C	T	C	C
Aeglopsis chevalieri	T	G	T	T	A	C	C	T	A	C	C	A	A	A	T	A	A	A	A	G	G	C	C	T	G	C	T	C	A	G	G	A	A	G	A	C	C	A	T	C	T	A	A	T	T	C	T	C	C
Afraegle paniculata	T	G	T	T	A	C	C	T	A	C	C	A	A	A	T	A	A	A	A	G	G	C	C	T	G	C	T	C	A	G	G	A	A	G	A	C	C	A	T	C	T	A	A	T	T	C	T	C	C
Balsamocitrus dawei	T	G	T	T	A	C	C	T	A	C	C	A	A	A	T	A	A	A	A	G	G	C	C	T	G	C	T	C	A	G	G	A	A	G	A	C	C	A	T	C	T	A	A	T	T	C	T	C	C
Swinglea glutinosa	T	G	T	T	A	C	C	T	A	C	C	A	A	A	T	A	A	A	A	G	G	C	C	T	G	C	T	C	A	G	G	A	A	G	A	C	C	A	T	C	T	A	A	T	T	C	T	C	C
Burkillanthus malaccensis	T	G	T	T	A	C	C	T	A	C	C	A	A	A	T	A	A	A	A	G	G	C	C	T	G	C	T	C	A	G	G	A	A	G	A	C	C	A	T	C	T	A	A	T	T	C	T	C	C
Pleiospermium latialatum	T	G	T	T	A	C	C	T	A	C	C	A	A	A	T	A	A	A	A	G	G	C	C	T	G	C	T	C	A	G	G	A	A	G	A	C	C	A	T	C	T	A	A	T	T	C	T	C	C
Hesperthusa crenulata	T	G	T	T	A	C	C	T	A	C	C	A	A	A	T	A	A	A	A	G	G	C	C	T	G	C	T	C	A	G	G	A	A	G	A	C	C	A	T	C	T	A	A	T	T	C	T	C	C
Citropsis daweana	T	G	T	T	A	C	C	T	A	C	C	A	A	A	T	A	A	A	A	G	G	C	C	T	G	C	T	C	A	G	G	A	A	G	A	C	C	A	T	C	T	A	A	T	T	C	T	C	C
Citropsis schweinfurthii	T	G	T	T	A	C	C	T	A	C	C	A	A	A	T	A	A	A	A	G	G	C	C	T	G	N	T	C	A	G	G	A	A	G	A	C	C	A	T	C	T	A	A	T	T	C	T	C	C
Limonia acidissima	T	G	T	T	A	C	C	T	A	C	C	A	A	A	T	A	A	A	A	G	G	C	C	T	G	C	T	C	A	G	G	A	A	G	A	C	C	A	T	C	T	A	A	T	T	C	T	C	C
Atalantia ceylanica	T	G	T	T	A	C	C	T	A	C	C	A	A	A	T	A	A	A	A	G	G	C	C	T	G	C	T	C	A	G	G	A	A	G	A	C	C	A	T	C	T	A	A	T	T	C	T	C	C
Severinia buxifolia	T	G	T	T	A	C	C	T	A	C	C	A	A	A	T	A	A	A	A	G	G	C	C	T	G	C	T	C	A	G	G	A	A	G	A	C	C	A	T	C	T	A	A	T	T	C	T	C	C
Atalantia citroides	T	G	T	T	A	C	C	T	A	C	C	A	A	A	T	A	A	A	A	G	G	C	C	T	G	C	T	C	A	G	G	A	A	G	A	C	C	A	T	C	T	A	A	T	T	C	T	C	C
Atalantia monophylla	T	G	T	T	A	C	C	T	A	C	C	A	A	A	T	A	A	A	A	G	G	C	C	T	G	C	T	C	A	G	G	A	A	G	A	C	C	A	T	C	T	A	A	T	T	C	T	C	C
Citrofortunella x floridana	T	G	T	T	A	C	C	T	A	C	C	A	A	A	T	A	A	A	A	G	G	C	C	T	G	C	T	C	A	G	G	A	A	G	A	C	C	A	T	C	T	A	A	T	T	C	T	C	C
Citrus sp. 'amboinensis	T	G	T	T	A	C	C	T	A	C	C	A	A	A	T	A	A	A	A	G	G	C	C	T	G	C	T	C	A	G	G	A	A	G	A	C	C	A	T	C	T	A	A	T	T	C	T	C	C
Citrus hystrix	T	G	T	T	A	C	C	T	A	C	C	A	A	A	T	A	A	A	A	G	G	C	C	T	G	C	T	C	A	G	G	A	A	G	A	C	C	A	T	C	T	A	A	T	T	C	T	C	C
Citrus aurantiifolia	T	G	T	T	A	C	C	T	A	C	C	A	A	A	T	A	A	A	A	G	G	C	G	T	A	A	A	A	A	G	G	A	A	G	A	C	C	A	T	C	T	A	A	T	T	C	T	C	C
Citrus celebica koord	T	G	T	T	A	C	C	T	A	C	C	A	A	A	T	A	A	A	A	G	G	C	C	T	G	C	T	C	A	G	G	A	A	G	A	C	C	A	T	C	T	A	A	T	T	C	T	C	C
Citrus macroptera Montrouz	T	G	T	T	A	C	C	T	A	C	C	A	A	A	T	A	A	A	A	G	G	C	C	T	G	C	T	C	A	G	G	A	A	G	A	C	C	A	T	C	T	A	A	T	T	C	T	C	C
Citrus aurantium	T	G	T	T	A	C	C	T	A	C	C	A	A	A	T	A	A	A	A	G	G	C	C	T	G	C	T	C	A	G	G	A	A	G	A	C	C	A	T	C	T	A	A	T	T	C	T	C	C
Citrus latifolia	T	G	T	T	A	C	C	T	A	C	C	A	A	A	T	A	A	A	A	G	G	C	C	T	G	C	T	C	A	G	G	A	A	G	A	C	C	A	T	C	T	A	A	T	T	C	T	C	C
Citrus limon	T	G	T	T	A	C	C	T	A	C	C	A	A	A	T	A	A	A	A	G	G	C	C	T	G	T	T	C	A	G	G	A	A	G	A	C	C	A	T	C	T	A	A	T	T	C	T	C	C
Citrus maxima x Citrus medica	T	G	T	T	A	C	C	T	A	C	C	A	A	A	T	A	A	A	A	G	G	C	C	T	G	C	T	C	A	G	G	A	A	G	A	C	C	A	T	C	T	A	A	T	T	C	T	C	C
Citrus x myrtifolia	T	G	T	T	A	C	C	T	A	C	C	A	A	A	T	A	A	A	A	G	G	C	C	T	G	C	T	C	A	G	G	A	A	G	A	C	C	A	T	C	T	A	A	T	T	C	T	C	C
Citrus aurantium	T	G	T	T	A	C	C	T	A	C	C	A	A	A	T	A	A	A	A	G	G	C	C	T	G	C	T	C	A	G	G	A	A	G	A	C	C	A	T	C	T	A	A	T	T	C	T	C	C
Citrus latipes	T	G	T	T	A	C	C	T	A	C	C	A	A	A	T	A	A	A	A	G	G	C	C	T	G	C	T	C	A	G	G	A	A	G	A	C	C	A	T	C	T	A	A	T	T	C	T	C	C
Citrus maxima	T	G	T	T	A	C	C	T	A	C	C	A	A	A	T	A	A	A	A	G	G	C	C	T	G	C	T	C	A	G	G	A	A	G	A	C	C	A	T	C	T	A	A	T	T	C	T	C	C
Citrus x obovoidea	T	G	T	T	A	C	C	T	A	C	C	A	A	A	T	A	A	A	A	G	G	C	C	T	G	C	T	C	A	G	G	A	A	G	A	C	C	A	T	C	T	A	A	T	T	C	T	C	C
Citrus paradisi	T	G	T	T	A	C	C	T	A	C	C	A	A	A	T	A	A	A	A	G	G	C	C	T	G	C	T	C	A	G	G	A	A	G	A	C	C	A	T	C	T	A	A	T	T	C	T	C	C
Citrus paradisi x C sinensis	T	G	T	T	A	C	C	T	A	C	C	A	A	A	T	A	A	A	A	G	G	C	C	T	G	C	T	C	A	G	G	A	A	G	A	C	C	A	T	C	T	A	A	T	T	C	T	C	C
Citrus paradisi x C reticulata	T	G	T	T	A	C	C	T	A	C	C	A	A	A	T	A	A	A	A	G	G	C	C	T	G	C	T	C	A	G	G	A	A	G	A	C	C	A	T	C	T	A	A	T	T	C	T	C	C
Citrus sinensis	T	G	T	T	A	C	C	T	A	C	C	A	A	A	T	A	A	A	A	G	G	C	C	T	G	C	T	C	A	G	G	A	A	G	A	C	C	A	T	C	T	A	A	T	T	C	T	C	C
Citrus ichangensis	T	G	T	T	A	C	C	T	A	C	C	A	A	A	T	A	A	A	A	G	G	C	C	T	G	C	T	C	A	G	G	A	A	G	A	C	C	A	T	C	T	A	A	T	T	C	T	C	C
Citrus jambhiri	T	G	T	T	A	C	C	T	A	C	C	A	A	A	T	A	A	A	A	G	G	C	C	T	G	C	T	C	A	G	G	A	A	G	A	C	C	A	T	C	T	A	A	T	T	C	T	C	C
Citrus x junos	T	G	T	T	A	C	C	T	A	C	C	A	A	A	T	A	A	A	A	G	G	C	C	T	G	C	T	C	A	G	G	A	A	G	A	C	C	A	T	C	T	A	A	T	T	C	T	C	C
Citrus limonia	T	G	T	T	A	C	C	T	A	C	C	A	A	A	T	A	A	A	A	G	G	C	C	T	G	C	T	C	A	G	G	A	A	G	A	C	C	A	T	C	T	A	A	T	T	C	T	C	C
Citrus reticulata	T	G	T	T	A	C	C	T	A	C	C	A	A	A	T	A	A	A	A	G	G	C	C	T	G	C	T	C	A	G	G	A	A	G	A	C	C	A	T	C	T	A	A	T	T	C	T	C	C
Citrus reticulata x Citrus glauca	T	G	T	T	A	C	C	T	A	C	C	A	A	A	T	A	A	A	A	G	G	C	C	T	G	C	T	C	A	G	G	A	A	G	A	C	C	A	T	C	T	A	A	T	T	C	T	C	C
Citrus tachibana	T	G	T	T	A	C	C	T	A	C	C	A	A	A	T	A	A	A	A	G	G	C	C	T	G	C	T	C	A	G	G	A	A	G	A	C	C	A	T	C	T	A	A	T	T	C	T	C	C
Feroniella oblata	T	G	T	T	A	C	C	T	A	C	C	A	A	A	T	A	A	A	A	G	G	C	C	T	G	C	T	C	A	G	G	A	A	G	A	C	C	A	T	C	T	A	A	T	T	C	T	C	C
Citrus halimii	T	G	T	T	A	C	C	T	A	C	C	A	A	A	T	A	A	A	A	G	G	C	C	T	G	C	T	C	A	G	G	A	A	G	A	C	C	A	T	C	T	A	A	T	T	C	T	C	C
C. x madurensis	T	G	T	T	A	C	C	T	A	C	C	A	A	A	T	A	A	A	A	G	G	C	C	T	G	C	T	C	A	G	G	A	A	G	A	C	C	A	T	C	T	A	A	T	T	C	T	C	C
Fortunella polyandra	T	G	T	T	A	C	C	T	A	C	C	A	A	A	T	A	A	A	A	G	G	C	C	T	G	C	T	C	A	G	G	A	A	G	A	C	C	A	T	C	T	A	A	T	T	C	T	C	C
Fortunella japonica	T	G	T	T	A	C	C	T	A	C	C	A	A	A	T	A	A	A	A	G	G	C	C	T	G	C	T	C	A	G	G	A	A	G	A	C	C	A	T	C	T	A	A	T	T	C	T	C	C
Fortunella margarita	T	G	T	T	A	C	C	T	A	C	C	A	A	N	T	A	A	A	A	G	G	N	C	T	G	C	T	C	A	G	G	A	A	G	A	C	C	A	T	C	T	A	A	T	T	C	T	C	C
Poncirus trifoliata	T	G	T	T	A	C	C	T	A	C	C	A	A	A	T	A	A	A	A	G	G	C	C	T	G	C	T	C	A	G	G	A	A	G	A	C	C	A	T	C	T	A	A	T	T	C	T	C	C
Citrus gracilis	T	G	T	T	A	C	C	T	A	C	C	A	A	A	T	A	A	A	A	G	G	C	C	T	G	N	T	C	A	G	G	A	A	G	A	C	C	A	T	C	T	A	A	T	T	C	T	C	C
Microcitrus papuana	T	G	T	T	A	C	C	T	A	C	C	A	A	A	T	A	A	A	A	G	G	C	C	T	G	C	T	C	A	G	G	A	A	G	A	C	C	A	T	C	T	A	A	T	T	C	T	C	C
Eremocitrus glauca	T	G	T	T	A	C	C	T	A	C	C	A	A	A	T	A	A	A	A	G	G	C	C	T	G	C	T	C	A	G	G	A	A	G	A	C	C	A	T	C	T	A	A	T	T	C	T	C	C
Microcitrus australis	T	G	T	T	A	C	C	T	A	C	C	A	A	A	T	A	A	A	A	G	G	C	C	T	G	C	T	C	A	G	G	A	A	G	A	C	C	A	T	C	T	A	A	T	T	C	T	C	C
Microcitrus inodora	T	G	T	T	A	C	C	T	A	C	C	A	A	A	T	A	A	A	A	G	G	C	C	T	G	C	T	C	A	G	G	A	A	G	A	C	C	A	T	C	T	A	A	T	T	C	T	C	C
Microcitrus warburgiana	T	G	T	T	A	C	C	T	A	C	C	A	A	A	T	A	A	A	A	G	G	C	C	T	G	C	T	C	A	G	G	A	A	G	A	C	C	A	T	C	T	A	A	T	T	C	T	C	C
Citrus x oliveri	T	G	T	T	A	C	C	T	A	C	C	A	A	A	T	A	A	A	A	G	G	C	C	T	G	C	T	C	A	G	G	A	A	G	A	C	C	A	T	C	T	A	A	T	T	C	T	C	C
Microcitrus australasica	T	G	T	T	A	C	C	T	A	C	C	A	A	A	T	A	A	A	A	G	G	C	C	T	G	C	T	C	A	G	G	A	A	G	A	C	C	A	T	C	T	A	A	T	T	C	T	C	C
Microcitrus garrawayi	T	G	T	T	A	C	C	T	A	C	C	A	A	A	T	A	A	A	A	G	G	C	C	T	G	C	T	C	A	G	G	A	A	G	A	C	C	A	T	C	T	A	A	T	T	C	T	C	C
Oxanthera neocaledonica	T	G	T	T	A	C	C	T	A	C	C	A	A	A	T	A	A	A	A	G	G	C	C	T	G	C	T	C	A	G	G	A	A	G	A	C	C	A	T	C	T	A	A	T	T	C	T	C	C
Oxanthera sp	T	G	T	T	A	C	C	T	A	C	C	A	A	A	T	A	A	A	A	G	G	C	C	T	G	G	T	C	A	G	G	A	A	G	A	C	C	A	T	C	T	A	A	T	T	C	T	C	C
Clymenia polyandra	T	G	T	T	A	C	C	T	A	C	C	A	A	A	T	A	A	A	A	G	G	C	C	T	G	C	T	C	A	G	G	A	A	G	A	C	C	A	T	C	T	A	A	T	T	C	T	C	C
Citrus indica	T	G	T	T	A	C	C	T	A	C	C	A	A	A	T	A	A	A	A	G	G	C	C	T	G	C	T	C	A	G	G	A	A	G	A	C	C	A	T	C	T	A	A	T	T	C	T	C	C
Citrus medica	T	G	T	T	A	C	C	T	A	C	C	A	A	A	T	A	A	A	A	G	G	C	C	T	G	C	T	C	A	G	G	A	A	G	A	C	C	A	T	C	T	A	A	T	T	C	T	C	C
[truncated: 1,332 more columns]

## Sheet:  rbcL-atpB spacer
Oueslati A., Ollitrault F., Baraket G., Salhi-Hannachi A., Navarro L. and Ollitrault P. Towards a molecular taxonomic key of the Aurantioideae subfamily using chloroplastic SNP diagnostic markers of the main clades genotyped by competitive allele-specific PCR. BMC Genetics.
Additionnal File 5: A sequence alignement of all Aurantioideae accessions of the eight chloroplastic regions.
	57932	57933	57934	57935	57935	57936	57937	57938	57939	57940	57941	57942	57943	57944	57945	57946	57947	57947	57948	57949	57950	57951	57952	57953	57954	57955	57956	57957	57958	57959	57960	57961	57962	57963	57964	57965	57966	57967	57968	57969	57970	57971	57972	57973	57974	57975	57976	57977	57978
Citrus sinensis complete genome reference	A	T	A	G	-	C	A	C	G	T	G	G	A	T	C	G	G	-	T	T	A	A	T	T	C	A	A	T	A	A	G	A	A	A	T	G	G	G	A	G	T	T	C	G	C	G	C	T	C
Murraya koenigii	A	T	A	G	-	C	A	T	G	T	G	G	A	T	C	G	G	-	T	T	A	A	T	T	C	A	A	T	A	A	G	A	A	-	T	G	G	G	A	G	T	T	C	G	C	G	C	T	-
Clausena excavata	A	T	G	G	-	C	A	C	G	T	G	G	A	T	C	G	G	-	T	T	A	A	T	T	C	A	A	T	A	A	G	A	A	A	-	G	G	G	A	G	T	T	C	G	C	G	C	T	C
Clausena harmandiana	A	T	A	G	-	C	A	C	G	T	G	G	-	T	C	G	G	-	G	T	A	A	T	T	C	A	A	T	A	A	G	A	A	A	-	T	G	G	A	G	T	T	C	G	C	G	C	T	C
Micromelum minutum	A	T	A	G	-	C	A	C	G	T	G	G	A	T	C	G	G	-	T	T	A	A	T	T	C	A	A	T	A	A	G	A	A	A	G	G	G	G	A	G	T	T	C	G	C	G	C	T	C
Glycosmis trichanthera	A	T	A	G	-	C	C	G	T	G	G	A	T	C	G	G	G	-	T	T	A	A	T	T	C	A	-	T	A	A	G	A	A	A	T	G	G	G	A	G	T	T	C	G	C	G	C	T	C
Glycosmis mauritiana	A	T	A	G	-	C	C	C	G	G	G	G	A	T	C	G	G	-	T	T	A	A	T	T	C	A	A	T	A	A	G	A	A	A	T	G	G	G	A	G	T	T	C	G	C	G	C	T	C
Glycosmis pentaphylla	A	T	A	G	-	C	C	C	G	T	G	G	A	T	C	G	G	-	T	T	A	A	T	T	C	A	A	T	A	A	G	A	A	A	T	G	G	G	A	G	T	T	C	G	C	G	C	T	C
Merrillia caloxylon	A	T	A	G	-	C	A	C	G	T	A	G	A	T	C	G	G	-	T	T	A	A	T	T	C	A	A	T	A	A	G	A	A	A	T	G	G	G	A	G	T	T	C	G	C	G	C	T	C
Murraya paniculata	A	T	A	G	-	C	A	C	G	T	A	G	A	T	C	G	G	-	T	T	A	A	T	T	C	A	A	T	A	A	G	A	A	A	T	G	G	G	A	G	T	T	C	G	C	G	C	T	C
Triphasia trifolia	A	T	A	G	-	-	-	C	C	G	G	G	A	T	C	G	G	G	T	T	A	A	T	T	C	A	A	T	A	A	G	A	A	A	T	G	G	G	A	G	T	T	C	G	C	G	C	T	C
Merope angulata	A	T	A	G	-	C	A	C	G	T	G	G	A	T	C	G	G	G	T	T	A	A	T	T	C	A	A	T	A	A	G	A	A	A	T	G	G	G	A	G	T	T	C	G	C	G	C	T	C
Wenzelia dolichophylla	A	T	A	G	-	C	A	C	G	T	G	G	A	T	C	G	G	-	T	T	A	A	T	T	C	A	A	T	A	A	G	A	A	A	T	G	G	G	A	G	T	T	C	G	C	G	C	T	C
Luvunga sp.	A	T	A	G	-	C	A	C	G	T	G	G	A	T	C	G	G	-	T	T	A	A	T	T	C	A	A	T	A	A	G	A	A	A	T	G	G	G	A	G	T	T	C	G	C	G	C	T	C
Pamburus missionis	A	T	A	G	G	C	A	C	G	T	G	G	A	T	C	G	G	-	T	T	A	A	T	T	C	A	A	T	A	A	G	A	A	A	T	G	G	G	A	G	T	T	C	G	C	G	C	T	C
Paramignya lobata	A	T	A	G	-	C	A	C	G	T	G	G	A	T	C	G	G	-	T	T	A	A	T	T	C	A	A	T	A	A	G	A	A	A	T	G	G	G	A	G	T	T	C	G	C	G	C	T	C
Paramignya scandens	A	T	A	G	-	C	A	C	G	T	G	G	A	T	C	G	G	-	T	T	A	A	T	T	C	A	A	T	A	A	G	A	A	A	T	G	G	G	A	G	T	T	C	G	C	G	C	T	C
Aegle marmelos	A	T	A	G	-	C	A	C	G	T	G	G	G	T	C	G	G	-	T	T	A	A	T	T	C	A	A	T	A	A	G	A	A	A	T	G	G	G	A	G	T	T	C	G	C	G	C	T	C
Aeglopsis chevalieri	A	T	A	G	-	C	A	C	G	T	G	G	A	T	C	G	G	-	T	T	A	A	T	T	C	A	A	T	A	A	G	A	A	A	T	G	G	G	A	G	T	T	C	G	C	G	C	T	C
Afraegle paniculata	A	T	A	G	-	C	A	C	G	T	G	G	A	T	C	G	G	-	T	T	A	A	T	T	C	A	A	T	A	A	G	A	A	A	T	G	G	G	A	G	T	T	C	G	C	G	C	T	C
Balsamocitrus dawei	A	T	A	G	-	C	A	C	G	T	G	G	A	T	C	G	G	-	T	T	A	A	T	T	C	A	A	T	A	A	G	A	A	A	T	G	G	G	A	G	T	T	C	G	C	G	C	T	C
Swinglea glutinosa	A	T	A	G	-	C	A	C	G	T	G	G	G	T	C	G	G	-	T	T	A	A	T	T	C	A	A	T	A	A	G	A	A	A	T	G	G	G	A	G	T	T	C	G	C	G	C	T	C
Burkillanthus malaccensis	A	T	A	G	-	C	A	C	G	T	G	G	A	T	C	G	G	-	T	T	A	A	T	T	C	A	A	T	A	A	G	A	A	A	T	G	G	G	A	G	T	T	C	G	C	G	C	T	C
Pleiospermium latialatum	A	T	A	G	-	C	A	C	G	T	G	G	A	T	C	G	G	-	T	T	A	A	T	T	C	A	A	T	A	A	G	A	A	A	T	G	G	G	A	G	T	T	C	G	C	G	C	T	C
Hesperthusa crenulata	A	T	A	G	-	T	A	C	G	T	G	G	G	T	C	G	G	-	T	T	A	A	T	T	C	A	A	T	A	A	G	A	A	A	T	G	G	G	A	G	T	T	C	G	C	G	C	T	C
Citropsis daweana	A	T	A	G	-	C	A	C	G	T	G	G	A	T	C	G	G	-	T	T	A	A	T	T	C	A	A	T	A	A	G	A	A	A	T	G	G	G	A	G	T	T	C	G	C	G	C	T	C
Citropsis schweinfurthii	A	T	A	G	-	C	A	C	G	T	G	G	A	T	C	G	G	-	T	T	A	A	T	T	C	A	A	T	A	A	G	A	A	A	T	G	G	G	A	G	T	T	C	G	C	G	C	T	C
Limonia acidissima	A	T	A	G	-	C	A	C	G	T	A	G	A	T	C	G	G	-	T	T	A	A	T	T	C	A	A	T	A	A	G	A	A	A	T	G	G	G	A	G	T	T	C	G	C	G	C	T	C
Atalantia ceylanica	A	T	A	G	-	C	A	C	G	T	G	G	A	T	C	G	G	-	T	T	A	A	T	T	C	A	A	T	A	A	G	A	A	A	T	G	G	G	A	G	T	T	C	G	C	G	C	T	C
Severinia buxifolia	A	T	A	G	-	C	A	C	G	T	G	G	A	T	C	G	G	-	T	T	A	A	T	T	C	A	A	T	A	A	G	A	A	A	T	G	G	G	A	G	T	T	C	G	C	G	C	T	C
Atalantia citroides	A	T	A	G	-	C	A	C	G	G	G	G	A	T	C	G	G	-	T	T	A	A	T	T	C	A	A	T	A	A	G	A	A	A	T	G	G	G	A	G	T	T	C	T	C	G	C	T	C
Citrofortunella x floridana	A	T	A	G	-	C	A	C	G	T	G	G	A	T	C	G	G	-	T	T	A	A	T	T	C	A	A	T	A	A	G	A	A	A	T	G	G	G	A	G	T	T	C	G	C	G	C	T	C
Citrus sp. 'amboinensis	A	T	A	G	-	C	A	C	G	T	G	G	A	T	C	G	G	-	T	T	A	A	T	T	C	A	A	T	A	A	G	A	A	A	T	G	G	G	A	G	T	T	C	G	C	G	C	T	C
Citrus hystrix	A	T	A	G	-	C	A	C	G	T	G	G	A	T	C	G	G	-	T	T	A	A	T	T	C	A	A	T	A	A	G	A	A	A	T	G	G	G	A	G	T	T	C	G	C	G	C	T	C
Citrus aurantiifolia	A	T	A	G	-	C	A	C	G	T	G	G	A	T	C	G	G	-	T	T	A	A	T	T	C	A	A	T	A	A	G	A	A	A	T	G	G	G	A	G	T	T	C	G	C	G	C	T	C
Citrus celebica koord	A	T	A	G	-	C	A	C	G	T	G	G	A	T	C	G	G	-	T	T	A	A	T	T	C	A	A	T	A	A	G	A	A	A	T	G	G	G	A	G	T	T	C	G	C	G	C	T	C
Citrus macroptera Montrouz	A	T	A	G	-	C	A	C	G	T	G	G	A	T	C	G	G	-	T	T	A	A	T	T	C	A	A	T	A	A	G	A	A	A	T	G	G	G	A	G	T	T	C	G	C	G	C	T	C
Citrus aurantium	A	T	A	G	-	C	A	C	G	T	G	G	A	T	C	G	G	-	T	T	A	A	T	T	C	A	A	T	A	A	G	A	A	A	T	G	G	G	A	G	T	T	C	G	C	G	C	T	C
Citrus latifolia	A	T	A	G	-	C	A	C	G	T	G	G	A	T	C	G	G	-	T	T	A	A	T	T	C	A	A	T	A	A	G	A	A	A	T	G	G	G	A	G	T	T	C	G	C	G	C	T	C
Citrus limon	A	T	A	G	-	C	A	C	G	T	G	G	A	T	C	G	G	-	T	T	A	A	T	T	C	A	A	T	A	A	G	A	A	A	T	G	G	G	A	G	T	T	C	G	C	G	C	T	C
Citrus maxima x Citrus medica	A	T	A	G	-	C	A	C	G	T	G	G	A	T	C	G	G	-	T	T	A	A	T	T	C	A	A	T	A	A	G	A	A	A	T	G	G	G	A	G	T	T	C	G	C	G	C	T	C
Citrus x myrtifolia	A	T	A	G	-	C	A	C	G	T	G	G	A	T	C	G	G	-	T	T	A	A	T	T	C	A	A	T	A	A	G	A	A	A	T	G	G	G	A	G	T	T	C	G	C	G	C	T	C
Citrus aurantium	A	T	A	G	-	C	A	C	G	T	G	G	A	T	C	G	G	-	T	T	A	A	T	T	C	A	A	T	A	A	G	A	A	A	T	G	G	G	A	G	T	T	C	G	C	G	C	T	C
Citrus latipes	A	T	A	G	-	C	A	C	G	T	G	G	A	T	C	G	G	-	T	T	A	A	T	T	C	A	-	T	A	A	G	A	A	A	T	G	G	G	A	G	T	T	C	G	C	G	C	T	C
Citrus maxima	A	T	A	G	-	C	A	C	G	T	G	G	A	T	C	G	G	-	T	T	A	A	T	T	C	A	A	T	A	A	G	A	A	A	T	G	G	G	A	G	T	T	C	G	C	G	C	T	C
Citrus x obovoidea	A	T	A	G	-	C	A	C	G	T	G	G	A	T	C	G	G	-	T	T	A	A	T	T	C	A	A	T	A	A	G	A	A	A	T	G	G	G	A	G	T	T	C	G	C	G	C	T	C
Citrus paradisi	A	T	A	G	-	C	A	C	G	T	G	G	A	T	C	G	G	-	T	T	A	A	T	T	C	A	A	T	A	A	G	A	A	A	T	G	G	G	A	G	T	T	C	G	C	G	C	T	C
Citrus paradisi x C sinensis	A	T	A	G	-	C	A	C	G	T	G	G	A	T	C	G	G	-	T	T	A	A	T	T	C	A	A	T	A	A	G	A	A	A	T	G	G	G	A	G	T	T	C	G	C	G	C	T	C
Citrus paradisi x C reticulata	A	T	A	G	-	C	A	C	G	T	G	G	A	T	C	G	G	-	T	T	A	A	T	T	C	A	A	T	A	A	G	A	A	A	T	G	G	G	A	G	T	T	C	G	C	G	C	T	C
Citrus sinensis	A	T	A	G	-	C	A	C	G	T	G	G	A	T	C	G	G	-	T	T	A	A	T	T	C	A	A	T	A	A	G	A	A	A	T	G	G	G	A	G	T	T	C	G	C	G	C	T	C
Citrus ichangensis	A	T	A	G	-	C	A	C	G	T	G	G	A	T	C	G	G	-	T	T	A	A	T	T	C	A	A	T	A	A	G	A	A	A	T	G	G	G	A	G	T	T	C	G	C	G	C	T	C
Citrus jambhiri	A	T	A	G	-	C	A	C	G	T	G	G	A	T	C	G	G	-	T	T	A	A	T	T	C	A	A	T	A	A	G	A	A	A	T	G	G	G	A	G	T	T	C	G	C	G	C	T	C
Citrus x junos	A	T	A	G	-	C	A	C	G	T	G	G	A	T	C	G	G	-	T	T	A	A	T	T	C	A	A	T	A	A	G	A	A	A	T	G	G	G	A	G	T	T	C	G	C	G	C	T	C
Citrus limonia	A	T	A	G	-	C	A	C	G	T	G	G	A	T	C	G	G	-	T	T	A	A	T	T	C	A	A	T	A	A	G	A	A	A	T	G	G	G	A	G	T	T	C	G	C	G	C	T	C
Citrus reticulata	A	T	A	G	-	C	A	C	G	T	G	G	A	T	C	G	G	-	T	T	A	A	T	T	C	A	A	T	A	A	G	A	A	A	T	G	G	G	A	G	T	T	C	G	C	G	C	T	C
Citrus reticulata x Citrus glauca	A	T	A	G	-	C	A	C	G	T	G	G	A	T	C	G	G	-	T	T	A	A	T	T	C	A	A	T	A	A	G	A	A	A	T	G	G	G	A	G	T	T	C	G	C	G	C	T	C
Citrus tachibana	A	T	A	G	-	C	A	C	G	T	G	G	A	T	C	G	G	-	T	T	A	A	T	T	C	A	A	T	A	A	G	A	A	A	T	G	G	G	A	G	T	T	C	G	C	G	C	T	C
Feroniella oblata	A	T	A	G	-	C	A	C	G	T	G	G	A	T	C	G	G	-	T	T	A	A	T	T	C	A	A	T	A	A	G	A	A	A	T	G	G	G	A	G	T	T	C	G	C	G	C	T	C
Citrus halimii	A	T	A	G	-	C	A	C	G	T	G	G	A	T	C	G	G	-	T	T	A	A	T	T	C	A	A	T	A	A	G	A	A	A	T	G	G	G	A	G	T	T	C	G	C	G	C	T	C
C. x madurensis	A	T	A	G	-	C	A	C	G	T	G	G	A	T	C	G	G	-	T	T	A	A	T	T	C	A	A	T	A	A	G	A	A	A	T	G	G	G	A	G	T	T	C	G	C	G	C	T	C
Fortunella polyandra	A	T	A	G	-	C	A	C	G	T	G	G	A	T	C	G	G	-	T	T	A	A	T	T	C	A	A	T	A	A	G	A	A	A	T	G	G	G	A	G	T	T	C	G	C	G	C	T	C
Fortunella japonica	A	T	A	G	-	C	A	C	G	T	G	G	A	T	C	G	G	-	T	T	A	A	T	T	C	A	A	T	A	A	G	A	A	A	T	G	G	G	A	G	T	T	C	G	C	G	C	T	C
Fortunella margarita	A	T	A	G	-	C	A	C	G	T	G	G	A	T	C	G	G	-	T	T	A	A	T	T	C	A	A	T	A	A	G	A	A	A	T	G	G	G	A	G	T	T	C	G	C	G	C	T	C
Poncirus trifoliata	A	T	A	G	G	C	A	C	G	T	G	T	T	C	G	G	G	-	T	T	A	A	T	T	C	A	A	T	A	A	G	A	A	A	T	G	G	G	A	G	T	T	C	G	C	G	C	T	C
Citrus gracilis	A	T	A	G	-	C	A	C	G	T	G	G	A	T	C	G	G	-	T	T	A	A	T	T	C	A	A	T	A	A	G	A	A	A	T	G	G	G	A	G	T	T	C	G	C	G	C	T	T
Microcitrus papuana	A	T	A	G	-	C	A	C	G	T	G	G	A	T	C	G	G	-	T	T	A	A	T	T	C	A	A	T	A	A	G	A	A	A	T	G	G	G	A	G	T	T	C	G	C	G	C	T	C
Eremocitrus glauca	A	T	A	G	-	C	A	C	G	G	G	T	-	C	G	G	G	-	T	T	A	A	T	T	C	A	A	T	A	A	G	A	A	A	T	G	G	G	A	G	T	T	C	G	C	G	C	T	C
Microcitrus australis	A	T	A	A	-	C	A	C	G	T	G	G	A	T	C	G	G	-	T	T	A	A	T	T	C	A	A	T	A	A	G	A	A	A	T	A	G	G	A	G	T	T	C	G	C	G	C	T	C
Microcitrus inodora	A	T	A	G	-	C	A	C	G	T	G	G	A	T	C	G	G	-	T	T	A	A	T	T	C	A	A	T	A	A	G	A	A	A	T	G	G	G	A	G	T	T	C	G	C	G	C	T	C
Microcitrus warburgiana	A	T	A	G	-	C	A	C	G	T	G	G	A	T	C	G	G	-	T	T	A	A	T	T	C	A	A	T	A	A	G	A	A	A	T	G	G	G	A	G	T	T	C	G	C	G	C	T	C
Citrus x oliveri	A	T	A	G	-	C	A	C	G	T	G	G	A	T	C	G	G	-	T	T	A	A	T	T	C	A	A	T	A	A	G	A	A	A	T	G	G	G	A	G	T	T	C	G	C	G	C	T	C
Microcitrus australasica	A	T	A	G	-	C	A	C	G	T	G	G	A	T	C	G	G	-	T	T	A	A	T	T	C	A	A	T	A	A	G	A	A	A	T	G	G	G	A	G	T	T	C	G	C	G	C	T	C
Microcitrus garrawayi	A	T	A	G	-	C	A	C	G	T	G	G	A	T	C	G	G	-	T	T	A	A	T	T	C	A	A	T	A	A	G	A	A	A	T	G	G	G	A	G	T	T	C	G	C	G	C	T	C
Oxanthera neocaledonica	A	T	A	G	-	C	A	C	G	T	G	G	A	T	C	G	G	-	T	T	A	A	T	T	C	A	A	T	A	A	G	A	A	A	T	G	G	G	A	G	T	T	C	G	C	G	C	T	C
Oxanthera sp	A	T	A	G	-	C	A	C	G	T	G	G	A	T	C	G	G	-	T	T	A	A	T	T	C	A	A	T	A	A	G	A	A	A	T	G	G	G	A	G	T	T	C	G	C	G	C	T	C
Clymenia polyandra	N	T	T	G	-	C	N	C	G	N	G	G	A	T	C	G	G	-	T	T	A	A	T	T	C	A	A	T	A	A	G	A	A	A	N	G	G	G	A	G	T	T	C	G	C	N	C	T	C
Citrus indica	A	T	A	G	-	C	A	C	G	T	G	G	A	T	C	G	G	-	T	T	A	A	T	T	C	A	A	T	A	A	G	A	A	A	T	G	G	G	A	G	T	T	C	G	C	G	C	T	C
Citrus medica	A	T	A	G	-	C	A	C	G	T	G	G	A	T	C	G	G	-	T	T	A	A	T	T	C	A	A	T	A	A	G	A	A	A	T	G	G	G	A	G	T	T	C	G	C	G	C	T	C
[truncated: 886 more columns]

## Sheet: psbM-trnDGUC spacer
Oueslati A., Ollitrault F., Baraket G., Salhi-Hannachi A., Navarro L. and Ollitrault P. Towards a molecular taxonomic key of the Aurantioideae subfamily using chloroplastic SNP diagnostic markers of the main clades genotyped by competitive allele-specific PCR. BMC Genetics.
Additionnal File 5: A sequence alignement of all Aurantioideae accessions of the eight chloroplastic regions.
	31678	31679	31680	31681	31682	31683	31684	31685	31686	31687	31688	31689	31690	31691	31692	31693	31694	31695	31696	31697	31698	31699	31700	31701	31702	31703	31704	31705	31706	31707	31708	31709	31710	31711	31712	31713	31714	31715	31716	31717	31718	31719	31720	31721	31722	31723	31724	31725	31726
Citrus sinensis complete genome reference	G	A	T	T	T	A	A	T	C	C	C	A	T	A	G	A	G	A	T	G	A	T	A	A	C	C	C	T	T	T	C	G	C	T	T	G	T	A	A	A	T	T	C	A	A	T	G	G	G
Murraya koenigii	G	A	T	T	T	A	A	T	C	C	C	A	T	A	G	A	G	A	T	G	A	T	A	A	C	C	C	T	T	T	C	G	C	T	T	G	T	A	A	A	T	T	C	A	A	T	G	G	G
Clausena excavata	G	A	T	T	T	A	A	T	C	C	C	A	T	A	G	A	G	A	T	G	A	T	A	A	T	C	C	T	T	T	C	G	C	T	T	G	T	A	A	A	T	T	C	A	A	T	G	G	G
Clausena harmandiana	G	A	T	T	T	A	A	T	C	C	C	A	T	A	G	A	G	A	T	G	A	T	A	A	C	C	C	T	T	T	C	G	C	T	T	G	T	A	A	A	T	T	C	A	A	T	G	G	G
Micromelum minutum	G	A	T	T	T	A	A	T	C	C	C	A	T	A	G	A	G	A	T	G	A	T	A	A	C	C	C	T	T	T	C	A	C	T	T	G	T	A	A	A	T	T	C	A	A	T	G	G	G
Glycosmis trichanthera	G	A	T	T	T	A	A	T	C	C	C	N	T	A	G	A	G	A	T	G	A	T	A	A	C	C	C	T	T	T	C	G	C	T	A	G	T	A	A	A	T	T	C	A	A	G	G	G	G
Glycosmis mauritiana	G	A	T	T	T	A	A	T	C	C	C	A	T	A	G	A	G	A	T	G	A	T	A	A	C	C	C	T	T	T	C	G	C	T	T	G	T	A	A	A	T	T	C	A	A	T	G	G	G
Glycosmis pentaphylla	G	A	T	T	T	A	A	T	C	C	C	A	T	A	G	A	G	A	T	G	A	T	A	A	C	C	C	T	T	T	C	G	C	T	T	G	T	A	A	A	T	T	C	A	A	T	G	G	G
Merrillia caloxylon	G	A	T	T	T	A	A	T	C	C	C	A	T	A	G	A	G	A	T	G	A	T	G	A	C	C	C	T	T	T	C	S	Y	T	M	G	T	A	A	A	T	T	C	A	A	G	G	G	G
Murraya paniculata	G	A	T	T	T	A	A	T	C	C	C	A	T	A	G	A	G	A	T	G	A	T	A	A	C	C	C	T	T	T	C	G	C	T	T	G	T	A	A	A	T	T	C	A	A	T	G	G	G
Triphasia trifolia	G	A	T	T	T	A	A	T	C	C	C	A	T	A	G	A	G	A	T	G	A	T	A	A	C	C	C	T	T	T	C	G	C	T	T	G	T	A	A	A	T	T	C	A	A	T	G	G	G
Merope angulata	G	A	T	T	T	A	A	T	C	C	C	A	T	A	G	A	G	A	T	G	A	T	A	A	C	C	C	T	T	T	C	G	C	T	T	G	T	A	A	A	T	T	C	A	A	T	G	G	G
Monanthocitrus cornuta	G	A	T	T	T	A	A	T	C	C	C	A	T	A	G	A	G	A	T	G	A	T	A	A	C	C	C	T	T	T	C	G	C	T	T	G	T	A	A	A	T	T	C	A	A	T	G	G	G
Wenzelia dolichophylla	G	A	T	T	T	A	A	T	C	C	C	A	T	A	G	A	G	A	T	G	A	T	A	A	C	C	C	T	T	T	C	G	C	T	T	G	T	A	A	A	T	G	A	A	A	T	G	G	G
Luvunga sp.	G	A	T	T	T	A	A	T	C	C	C	A	T	A	G	A	G	A	T	G	A	T	A	A	C	C	C	T	T	T	C	G	C	T	T	G	T	A	A	A	T	T	C	A	A	T	G	G	G
Pamburus missionis	G	A	T	T	T	A	A	T	C	C	C	A	T	A	G	A	G	A	T	G	A	T	A	A	C	C	C	T	T	T	C	G	C	T	T	G	T	A	A	A	T	T	C	A	A	T	G	G	G
Paramignya lobata	G	A	T	T	T	A	A	T	C	C	C	A	T	A	G	A	G	A	T	G	A	T	A	A	C	C	C	T	T	T	C	G	C	T	T	G	T	A	A	A	T	T	C	A	A	T	G	G	G
Paramignya scandens	G	A	T	T	T	A	A	T	C	C	C	A	T	A	G	A	G	A	T	G	A	T	A	A	C	C	C	T	T	T	C	G	C	T	T	G	T	A	A	A	T	T	C	A	A	T	G	G	G
Aegle marmelos	G	A	T	T	T	A	A	T	C	C	C	A	T	A	G	A	G	A	T	G	A	T	A	A	C	C	C	T	T	T	C	G	C	T	T	G	T	A	A	A	T	T	C	A	A	T	G	G	G
Aeglopsis chevalieri	G	A	T	T	T	A	A	T	C	C	C	A	T	A	G	A	G	A	T	G	A	T	A	A	C	C	C	T	T	T	C	G	C	T	T	G	T	A	A	A	T	T	C	A	A	T	G	G	G
Afraegle paniculata	G	A	T	T	T	A	A	T	C	C	C	A	T	A	G	A	G	A	T	G	A	T	A	A	C	C	C	T	T	T	C	G	C	T	T	G	T	A	A	A	T	T	C	A	A	T	G	G	G
Balsamocitrus dawei	G	A	T	T	T	A	A	T	C	C	C	A	T	A	G	A	G	A	T	G	A	T	A	A	C	C	C	T	T	T	C	G	C	T	T	G	T	A	A	A	T	T	C	A	A	T	G	G	G
Burkillanthus malaccensis	G	A	T	T	T	A	A	T	C	C	C	A	T	A	G	A	G	A	T	G	A	T	A	A	C	C	C	T	T	T	C	G	C	T	T	G	T	A	A	A	T	T	C	A	A	T	G	G	G
Pleiospermium latialatum	G	A	T	T	T	A	A	T	C	C	C	A	T	A	G	A	G	A	T	G	A	T	A	A	C	C	C	T	T	T	C	G	C	T	T	G	T	A	A	A	T	T	C	A	A	T	G	G	G
Hesperthusa crenulata	G	A	T	T	T	A	A	T	C	C	C	A	T	A	G	A	G	A	T	G	A	T	A	A	C	C	C	T	T	T	C	G	C	T	T	G	T	C	A	A	T	T	C	A	A	T	G	G	G
Citropsis daweana	G	A	T	T	T	A	A	T	C	C	C	A	T	A	G	A	G	A	T	G	A	T	T	A	C	C	C	T	T	T	C	G	C	T	T	G	T	A	A	A	T	T	C	A	A	T	G	G	G
Citropsis schweinfurthii	G	A	T	T	T	A	A	T	C	C	C	A	T	A	G	A	G	A	T	G	A	T	A	A	C	C	C	T	T	T	C	G	C	T	T	G	T	A	A	A	T	T	C	A	A	T	G	G	G
Limonia acidissima	G	A	T	T	T	A	A	T	C	C	C	A	T	A	G	A	G	A	T	G	A	T	A	A	C	C	C	T	T	T	C	G	C	T	T	G	T	A	A	A	T	T	C	A	A	T	G	G	T
Atalantia ceylanica	G	A	T	T	T	A	A	T	C	C	C	A	T	A	G	A	G	A	T	G	A	T	A	A	C	C	C	T	T	T	C	G	C	T	T	G	T	A	A	A	T	T	C	A	A	G	G	G	G
Severinia buxifolia	G	A	T	T	T	A	A	T	C	C	C	A	T	A	G	A	G	A	T	G	A	T	A	A	C	C	C	T	T	T	C	G	C	T	T	G	T	A	A	A	T	T	C	A	A	T	G	G	G
Atalantia citroides	G	A	T	T	T	A	A	T	C	C	C	A	T	A	G	A	G	A	T	G	A	T	A	A	C	C	C	T	T	T	C	G	C	T	T	G	T	A	A	A	T	T	C	A	A	T	G	G	G
Atalantia monophylla	G	A	T	T	T	A	A	T	C	C	C	A	T	A	G	A	G	A	T	G	A	T	A	A	C	C	C	T	T	T	C	G	C	T	T	G	T	A	A	A	T	T	C	A	A	T	G	G	G
Citrofortunella x floridana	G	A	T	T	T	A	A	T	C	C	C	A	T	A	G	A	G	A	T	G	A	T	A	A	C	C	C	T	T	T	C	G	C	T	T	G	T	A	A	A	T	T	C	A	A	T	G	G	G
Citrus sp. 'amboinensis	G	A	T	T	T	A	A	T	C	C	C	A	T	A	G	A	G	A	T	G	A	T	A	A	C	C	C	T	T	T	C	G	C	T	T	G	T	A	A	A	T	T	C	A	A	T	G	G	G
Citrus hystrix	G	A	T	T	T	A	A	T	C	C	C	A	T	A	G	A	G	A	T	G	A	T	A	A	C	C	C	T	T	T	C	G	C	T	T	G	T	A	A	A	T	T	C	A	A	M	G	G	G
Citrus aurantiifolia	G	A	T	T	T	A	A	T	C	C	C	A	T	A	G	A	G	A	T	G	A	T	A	A	C	C	C	T	T	T	C	G	C	T	T	G	T	A	A	A	T	T	C	A	A	M	G	G	G
Citrus celebica koord	G	A	T	T	T	A	A	T	C	C	C	A	T	A	G	A	G	A	T	G	A	T	A	A	C	C	C	T	T	T	C	G	C	T	T	G	T	A	A	A	T	T	C	A	A	T	G	G	G
Citrus macroptera Montrouz	G	A	T	T	T	A	A	T	C	C	C	A	T	A	G	A	G	A	T	G	A	T	A	A	C	C	C	T	T	T	C	G	C	T	T	G	T	A	A	A	T	T	C	A	A	M	G	G	G
Citrus aurantium	G	A	T	T	T	A	A	T	C	C	C	A	T	A	G	A	G	A	T	G	A	T	A	A	C	C	C	T	T	T	C	G	C	T	T	G	T	A	A	A	T	T	C	A	A	T	G	G	G
Citrus latifolia	G	A	T	T	T	A	A	T	C	C	C	A	T	A	G	A	G	A	T	G	A	T	A	A	C	C	C	T	T	T	C	G	C	T	T	G	T	A	A	A	T	T	C	A	A	T	G	G	G
Citrus limon	G	A	T	T	T	A	A	T	C	C	C	A	T	A	G	A	G	A	T	G	A	T	A	A	C	C	C	T	T	T	C	G	C	T	T	G	T	A	A	A	T	T	C	A	A	M	G	G	G
Citrus maxima x Citrus medica	G	A	T	T	T	A	A	T	C	C	C	A	T	A	G	A	G	A	T	G	A	T	A	A	C	C	C	T	T	T	C	G	C	T	T	G	T	A	A	A	T	T	C	A	A	T	G	G	G
Citrus x myrtifolia	G	A	T	T	T	A	A	T	C	C	C	A	T	A	R	A	G	A	T	G	A	T	A	A	C	C	C	T	T	T	C	V	C	T	T	G	T	A	A	A	T	T	C	A	A	M	G	G	G
Citrus aurantium	G	A	T	T	T	A	A	T	C	C	C	A	T	A	G	A	G	A	T	G	A	T	A	A	C	C	C	T	T	T	C	G	C	T	T	G	T	A	A	A	T	T	C	A	A	T	G	G	G
Citrus latipes	G	A	T	T	T	A	A	T	C	C	C	A	T	A	G	A	G	A	T	G	A	T	A	A	C	C	C	T	T	T	C	G	C	T	T	G	T	A	A	A	T	T	C	A	A	M	G	G	G
Citrus maxima	G	A	T	T	T	A	A	T	C	C	C	A	T	A	G	A	G	A	T	G	A	T	A	A	C	C	C	T	T	T	C	G	C	T	T	G	T	A	A	A	T	T	C	A	A	T	G	G	G
Citrus x obovoidea	G	A	T	T	T	A	A	T	C	C	C	A	T	A	G	A	G	A	T	G	A	T	A	A	C	C	C	T	T	T	C	G	C	T	T	G	T	A	A	A	T	T	C	A	A	T	G	G	G
Citrus paradisi	G	A	T	T	T	A	A	T	C	C	C	A	T	A	G	A	G	A	T	G	A	T	A	A	C	C	C	T	T	T	C	G	C	T	T	G	T	A	A	A	T	T	C	A	A	T	G	G	G
Citrus paradisi x C sinensis	G	A	T	T	T	A	A	T	C	C	C	A	T	A	G	A	G	A	T	G	A	T	A	A	C	C	C	T	T	T	C	G	C	T	T	G	T	A	A	A	T	T	C	A	A	T	G	G	G
Citrus paradisi x C reticulata	G	A	T	T	T	A	A	T	C	C	C	A	T	A	G	A	G	A	T	G	A	T	A	A	C	C	C	T	T	T	C	G	C	T	T	G	T	A	A	A	T	T	C	A	A	T	G	G	G
Citrus sinensis	G	A	T	T	T	A	A	T	C	C	C	A	T	A	G	A	G	A	T	G	A	T	A	A	C	C	C	T	T	T	C	G	C	T	T	G	T	A	A	A	T	T	C	A	A	T	G	G	G
Citrus ichangensis	G	A	T	T	T	A	A	T	C	C	C	A	T	A	G	A	G	A	T	G	A	T	A	A	C	C	C	T	T	T	C	G	C	T	T	G	T	A	A	A	T	T	C	A	A	T	G	G	G
Citrus jambhiri	G	A	T	T	T	A	A	T	C	C	C	A	T	A	G	A	G	A	T	G	A	T	A	A	C	C	C	T	T	T	C	G	C	T	T	G	T	A	A	A	T	T	C	A	A	G	G	G	G
Citrus x junos	G	A	T	T	T	A	A	T	C	C	C	A	T	A	G	A	G	A	T	G	A	T	A	A	C	C	C	T	T	T	C	G	C	T	T	G	T	A	A	A	T	T	C	A	A	N	G	G	G
Citrus limonia	G	A	T	T	T	A	A	T	C	C	C	A	T	A	G	A	G	A	T	G	A	T	A	A	C	C	C	T	T	T	C	G	C	T	M	G	T	A	A	A	T	T	C	A	A	M	G	G	G
Citrus reticulata	G	A	T	T	T	A	A	T	C	C	C	A	T	A	G	A	G	A	T	G	A	T	A	A	C	C	C	T	T	T	C	G	C	T	N	G	T	A	A	A	T	T	C	A	A	N	G	G	G
Citrus reticulata x Citrus glauca	G	A	T	T	T	A	A	T	C	C	C	A	T	A	G	A	G	A	T	G	A	T	A	A	C	C	C	T	T	T	C	G	C	T	T	G	T	A	A	A	T	T	C	A	A	N	G	G	G
Citrus tachibana	G	A	T	T	T	A	A	T	C	C	C	A	T	A	G	A	G	A	T	G	A	T	A	A	C	C	C	T	T	T	C	G	C	T	T	G	T	A	A	A	T	T	C	A	-	T	G	G	G
Feroniella oblata	G	A	T	T	T	A	A	T	C	C	C	A	T	A	R	A	G	A	T	G	A	T	A	A	C	C	C	T	T	T	C	G	C	T	T	G	T	A	A	A	T	T	C	A	A	T	G	G	G
Citrus halimii	G	A	T	T	T	A	A	T	C	C	C	R	T	A	G	A	G	A	T	G	A	T	A	A	C	C	C	T	T	T	C	G	Y	T	T	G	A	A	A	A	T	T	C	A	M	T	G	G	G
C. x madurensis	G	A	T	T	T	A	A	T	C	C	C	A	T	A	G	A	G	A	T	G	A	T	A	A	C	C	C	T	T	T	C	G	C	T	T	G	T	A	A	A	T	T	C	A	A	T	G	G	G
Fortunella polyandra	G	A	T	T	T	A	A	T	C	C	C	A	T	A	G	A	G	A	T	G	A	T	A	A	C	C	C	T	T	T	C	G	C	T	T	G	T	A	A	A	T	T	C	A	A	T	G	G	G
Fortunella japonica	G	A	T	T	T	A	A	T	C	C	C	A	T	A	G	A	G	A	T	G	A	T	A	A	C	C	C	T	T	T	C	G	C	T	T	G	T	A	A	A	T	T	C	A	A	T	G	G	G
Fortunella margarita	G	A	T	T	T	A	A	T	C	C	C	A	T	A	G	A	G	A	T	G	A	T	A	A	C	C	C	T	T	T	C	G	C	T	T	G	T	A	A	A	T	T	C	A	A	T	G	G	G
Poncirus trifoliata	G	A	T	T	T	A	A	T	C	C	C	A	T	A	G	A	G	A	T	G	A	T	A	A	C	C	C	T	T	T	C	G	C	T	T	G	T	A	A	A	T	T	C	A	A	T	G	G	G
Citrus gracilis	G	A	T	T	T	A	A	T	C	C	C	A	T	A	G	A	G	A	T	G	A	T	A	A	C	C	C	T	T	T	C	G	C	T	T	G	T	A	A	A	T	T	C	A	A	T	G	G	G
Microcitrus papuana	G	A	T	T	T	A	A	T	C	C	C	A	T	A	G	A	G	A	T	G	A	T	A	A	C	C	C	T	T	T	C	G	C	T	T	G	T	C	A	A	T	T	C	A	A	T	G	G	G
Eremocitrus glauca	G	A	T	T	T	A	A	T	C	C	C	A	T	A	G	A	G	A	T	G	A	T	A	A	C	C	C	T	T	T	C	G	C	T	T	G	T	A	A	A	T	T	C	A	A	T	G	G	G
Microcitrus australis	G	A	T	T	T	A	A	T	C	C	C	A	T	A	G	A	G	A	T	G	A	T	A	A	C	C	C	T	T	T	C	G	C	T	T	G	T	A	A	A	T	T	C	A	A	T	G	G	G
Microcitrus inodora	G	A	T	T	T	A	A	T	C	C	C	A	T	A	G	A	G	A	T	G	A	T	A	A	C	C	C	T	T	T	C	G	C	T	T	G	T	A	A	A	T	T	C	A	A	T	G	G	G
Citrus x oliveri	G	A	T	T	T	A	A	T	C	C	C	A	T	A	G	A	G	A	T	G	A	T	A	A	C	C	C	T	T	T	C	G	C	T	T	G	T	A	A	A	T	T	C	A	A	T	G	G	G
Microcitrus australasica	G	A	T	T	T	A	A	T	C	C	C	A	T	A	G	A	G	A	T	G	A	T	A	A	C	C	C	T	T	T	C	G	C	T	T	G	T	A	A	A	T	T	C	A	A	T	G	G	G
Microcitrus garrawayi	G	A	T	T	T	A	A	T	C	C	C	A	T	A	G	A	G	A	T	G	A	T	A	A	C	C	C	T	T	T	C	G	C	T	T	G	T	A	A	A	T	T	C	A	A	M	G	G	G
Oxanthera neocaledonica	G	A	T	T	T	A	A	T	C	C	C	A	T	A	G	A	G	A	T	G	A	T	A	A	C	C	C	T	T	T	C	G	C	T	T	G	T	A	A	A	T	T	C	A	A	T	G	G	G
Oxanthera sp	G	A	T	T	T	A	A	T	C	C	C	A	T	A	G	A	G	A	T	G	A	T	A	A	C	C	C	T	T	T	C	G	C	T	T	G	T	A	A	A	T	T	C	A	A	T	G	G	G
Clymenia polyandra	G	A	T	T	T	A	A	T	C	C	C	A	T	A	G	A	G	A	T	G	A	T	A	A	C	C	C	T	T	T	C	G	C	T	T	G	T	A	A	A	T	T	C	A	A	T	G	G	G
Citrus indica	G	A	T	T	T	A	A	T	C	C	C	A	T	A	G	A	G	A	T	G	A	T	A	A	C	C	C	T	T	T	C	G	C	T	T	G	T	A	A	A	T	T	C	A	A	T	G	G	G
Citrus medica	G	A	T	T	T	A	A	T	C	C	C	A	T	A	G	A	G	A	T	G	A	T	A	A	C	C	C	T	T	T	C	G	C	T	T	G	T	A	A	A	T	T	C	A	A	M	G	G	G
[truncated: 1,438 more columns]

## Sheet: trnG intron
Oueslati A., Ollitrault F., Baraket G., Salhi-Hannachi A., Navarro L. and Ollitrault P. Towards a molecular taxonomic key of the Aurantioideae subfamily using chloroplastic SNP diagnostic markers of the main clades genotyped by competitive allele-specific PCR. BMC Genetics.
Additionnal File 5: A sequence alignement of all Aurantioideae accessions of the eight chloroplastic regions.
	8956	8957	8958	8959	8960	8961	8962	8963	8964	8965	8966	8967	8968	8969	8970	8971	8972	8973	8974	8975	8976	8977	8978	8979	8980	8981	8982	8983	8984	8985	8986	8986	8987	8988	8989	8990	8991	8991	8991	8991	8991	8991	8991	8991	8991	8991	8991	8991	8991
Citrus sinensis complete genome reference	A	G	T	A	A	A	T	T	G	A	T	T	A	T	A	T	A	G	C	T	C	A	T	A	G	A	A	A	A	T	A	-	T	A	G	C	T	-	-	-	-	-	-	-	-	-	-	-	-
Murraya koenigii	A	G	N	A	A	A	T	T	G	G	T	T	T	T	A	T	A	G	C	T	C	C	T	A	G	N	A	A	A	A	A	A	T	C	G	A	T	-	-	-	-	-	-	-	-	-	-	-	-
Clausena excavata	A	G	T	A	A	A	T	T	G	A	T	T	A	G	A	T	A	G	C	T	C	A	T	A	G	A	A	A	A	T	C	-	T	A	G	A	T	T	C	T	A	G	A	-	-	-	-	-	-
Clausena harmandiana	A	G	T	A	A	A	T	T	G	A	T	T	A	T	A	T	A	G	C	T	C	A	T	A	G	A	A	A	A	T	A	-	T	A	G	A	T	-	-	-	-	-	-	-	-	-	-	-	-
Micromelum minutum	A	G	T	A	A	A	T	T	G	A	T	T	A	T	A	T	A	G	C	T	C	A	T	A	G	A	A	A	A	T	A	-	T	A	G	C	T	-	-	-	-	-	-	-	-	-	-	-	-
Glycosmis trichanthera	A	G	T	A	A	T	T	T	G	A	T	T	A	T	A	T	A	G	C	T	C	A	T	A	T	A	A	A	A	T	A	-	T	A	G	C	T	T	A	T	A	G	A	A	C	-	-	-	-
Glycosmis pentaphylla	A	G	T	A	A	A	T	T	G	A	T	T	A	T	A	T	A	G	C	T	C	A	T	A	G	A	A	A	A	T	A	-	T	A	G	C	T	T	A	T	A	T	A	A	T	-	-	-	-
Merrillia caloxylon	A	G	T	A	A	A	T	T	G	A	T	T	A	T	A	T	A	G	C	T	C	A	T	A	G	A	A	A	A	T	A	-	T	A	G	C	T	-	-	-	-	-	-	-	-	-	-	-	-
Murraya paniculata	A	G	N	N	N	N	N	N	N	N	N	N	N	N	N	N	N	N	N	N	N	N	N	N	N	N	N	N	N	N	N	-	N	N	N	N	T	-	-	-	-	-	-	-	-	-	-	-	-
Triphasia trifolia	A	G	T	A	A	A	T	T	G	A	T	T	A	T	A	T	A	G	C	T	C	A	T	A	G	A	A	A	A	T	A	-	T	A	G	C	T	-	-	-	-	-	-	-	-	-	-	-	-
Merope angulata	T	A	T	A	A	A	T	T	G	A	T	T	A	T	A	T	A	G	C	T	C	A	T	A	G	A	A	A	A	T	A	-	T	A	G	C	T	-	-	-	-	-	-	-	-	-	-	-	-
Monanthocitrus cornuta	A	G	T	A	A	A	T	T	G	A	T	T	A	T	A	T	A	G	C	T	C	A	T	A	G	A	A	A	A	T	A	-	T	A	G	C	T	-	-	-	-	-	-	-	-	-	-	-	-
Wenzelia dolichophylla	A	G	T	A	A	A	T	T	G	A	T	T	A	T	A	T	A	G	C	T	C	A	T	A	G	A	A	A	A	T	A	-	T	A	G	C	T	-	-	-	-	-	-	-	-	-	-	-	-
Luvunga sp.	A	G	T	A	A	A	T	T	G	A	T	T	A	T	A	T	C	G	C	T	C	A	T	A	G	A	A	A	A	T	A	-	T	A	G	C	T	-	-	-	-	-	-	-	-	-	-	-	-
Pamburus missionis	A	G	T	A	A	A	T	T	G	A	T	T	A	T	A	T	A	G	C	T	C	A	T	A	G	A	A	A	A	T	A	-	T	A	G	C	T	-	-	-	-	-	-	-	-	-	-	-	-
Paramignya lobata	A	G	T	A	A	A	T	T	G	A	T	T	A	T	A	T	A	G	C	T	C	A	T	A	G	A	A	A	A	T	C	-	T	A	G	C	T	-	-	-	-	-	-	-	-	-	-	-	-
Paramignya scandens	A	G	T	A	A	A	T	T	G	A	T	T	A	T	A	T	A	G	C	T	C	A	T	A	G	A	A	A	A	T	C	-	T	A	G	C	T	-	-	-	-	-	-	-	-	-	-	-	-
Aegle marmelos	A	G	T	A	A	A	T	T	G	A	T	T	A	T	A	T	A	G	C	T	C	A	T	A	G	A	A	A	A	T	A	-	T	A	G	C	T	-	-	-	-	-	-	-	-	-	-	-	-
Aeglopsis chevalieri	A	G	T	A	A	A	T	T	G	A	T	T	A	T	A	T	A	G	C	T	C	A	T	A	G	A	A	A	A	T	A	-	T	A	G	C	T	-	-	-	-	-	-	-	-	-	-	-	-
Afraegle paniculata	A	G	T	A	A	A	N	N	G	A	T	T	A	T	A	T	A	G	C	T	C	A	T	A	G	A	A	A	A	T	A	-	T	A	G	C	T	-	-	-	-	-	-	-	-	-	-	-	-
Balsamocitrus dawei	A	G	T	A	A	A	T	T	G	A	T	T	A	T	A	T	A	G	C	T	C	A	T	A	G	A	A	A	A	T	A	-	T	A	G	C	T	-	-	-	-	-	-	-	-	-	-	-	-
Swinglea glutinosa	A	G	T	A	A	A	T	T	G	A	T	T	A	T	A	T	A	G	C	T	C	A	T	A	G	A	A	A	A	T	A	-	T	A	G	C	T	-	-	-	-	-	-	-	-	-	-	-	-
Burkillanthus malaccensis	A	G	T	A	A	A	T	T	G	A	T	T	A	T	A	T	A	G	C	T	C	A	T	A	G	A	A	A	A	T	A	-	T	A	G	C	T	-	-	-	-	-	-	-	-	-	-	-	-
Pleiospermium latialatum	G	A	G	A	A	-	-	-	-	-	-	-	-	T	A	T	A	G	C	T	C	A	T	A	G	A	A	A	A	T	A	-	T	A	G	C	T	-	-	-	-	-	-	-	-	-	-	-	-
Hesperthusa crenulata	A	G	T	A	A	A	C	A	G	A	T	T	A	T	A	T	A	G	C	T	C	A	T	A	G	A	A	A	A	T	A	-	T	A	G	C	T	-	-	-	-	-	-	-	-	-	-	-	-
Citropsis daweana	A	G	T	A	A	A	T	T	G	A	T	T	A	T	A	T	A	G	C	T	C	A	T	A	G	A	A	A	A	T	A	-	T	A	G	C	T	-	-	-	-	-	-	-	-	-	-	-	-
Citropsis schweinfurthii	A	G	T	A	A	A	T	T	G	A	T	T	A	T	A	T	A	G	C	T	C	A	T	A	G	A	A	A	A	T	A	-	T	A	G	C	T	-	-	-	-	-	-	-	-	-	-	-	-
Atalantia ceylanica	A	G	T	A	A	A	T	T	G	A	T	T	A	T	A	T	A	G	C	T	C	A	T	A	G	A	A	A	A	T	A	-	T	A	G	C	T	-	-	-	-	-	-	-	-	-	-	-	-
Severinia buxifolia	A	G	T	A	A	A	T	T	A	A	T	T	A	T	A	T	A	G	C	T	C	A	T	A	G	A	A	A	A	T	A	-	T	A	G	C	T	-	-	-	-	-	-	-	-	-	-	-	-
Atalantia citroides	A	G	T	A	A	A	T	T	G	A	T	T	A	T	A	T	A	G	C	T	C	A	T	A	G	A	A	A	A	T	A	-	T	A	G	C	G	-	-	-	-	-	-	-	-	-	-	-	-
Atalantia monophylla	A	G	T	A	A	A	T	T	G	A	T	T	A	T	A	T	A	G	C	T	C	A	T	A	G	A	A	A	A	T	A	-	T	A	G	C	G	-	-	-	-	-	-	-	-	-	-	-	-
Citrofortunella x floridana	A	G	T	A	A	A	T	T	G	A	T	T	A	T	A	T	A	G	C	T	C	A	T	A	G	A	A	A	A	T	A	-	T	A	G	C	T	-	-	-	-	-	-	-	-	-	-	-	-
Citrus sp. 'amboinensis	A	G	T	A	A	A	T	T	G	A	T	T	A	T	A	T	A	G	C	T	C	A	T	A	G	A	A	A	A	T	A	-	T	A	G	C	T	-	-	-	-	-	-	-	-	-	-	-	-
Citrus hystrix	A	G	T	A	A	A	T	T	G	A	T	T	A	T	A	T	A	G	C	T	C	A	T	A	G	A	A	A	A	T	A	-	T	A	G	C	T	-	-	-	-	-	-	-	-	-	-	-	-
Citrus aurantiifolia	A	G	T	A	A	A	T	T	G	A	T	T	A	T	A	T	A	G	C	T	C	A	T	A	G	A	A	A	A	T	A	-	T	A	G	C	T	-	-	-	-	-	-	-	-	-	-	-	-
Citrus celebica koord	A	G	T	A	A	A	T	T	G	A	T	T	A	T	A	T	A	G	C	T	C	A	T	A	G	A	A	A	A	T	A	-	T	A	G	C	T	-	-	-	-	-	-	-	-	-	-	-	-
Citrus macroptera Montrouz	A	G	T	A	A	A	T	G	A	-	-	T	A	T	A	T	A	G	C	T	C	A	T	A	G	A	A	A	A	T	A	-	T	A	G	C	T	-	-	-	-	-	-	-	-	-	-	-	-
Citrus aurantium	A	G	T	A	A	A	T	T	G	A	T	T	A	T	A	T	A	G	C	T	C	A	T	A	G	A	A	A	A	T	A	-	T	A	G	C	T	-	-	-	-	-	-	-	-	-	-	-	-
Citrus latifolia	A	G	T	A	A	A	T	T	G	A	T	T	A	T	A	T	A	G	C	T	C	A	T	A	G	A	A	A	A	T	A	-	T	A	G	C	T	-	-	-	-	-	-	-	-	-	-	-	-
Citrus limon	A	G	T	A	A	A	T	T	G	A	T	T	A	T	A	T	A	G	C	T	C	A	T	A	G	A	A	A	A	T	A	-	T	A	G	C	T	-	-	-	-	-	-	-	-	-	-	-	-
Citrus maxima x Citrus medica	A	G	T	A	A	A	T	T	G	A	T	T	A	T	A	T	A	G	C	T	C	A	T	A	G	A	A	A	A	T	A	-	T	A	G	C	T	-	-	-	-	-	-	-	-	-	-	-	-
Citrus x myrtifolia	A	G	T	A	A	A	T	T	G	A	T	T	A	T	A	T	A	G	C	T	C	A	T	A	G	A	A	A	A	T	A	-	T	A	G	C	T	-	-	-	-	-	-	-	-	-	-	-	-
Citrus aurantium	A	G	T	A	A	A	T	T	G	A	T	T	A	T	A	T	A	G	C	T	C	A	T	A	G	A	A	A	A	T	A	-	T	A	G	C	T	-	-	-	-	-	-	-	-	-	-	-	-
Citrus latipes	A	G	T	A	A	A	T	T	G	A	T	T	A	T	A	T	A	G	C	T	C	A	T	A	G	A	A	A	A	T	A	-	T	A	G	C	T	-	-	-	-	-	-	-	-	-	-	-	-
Citrus maxima	A	G	T	A	A	A	T	T	G	A	T	T	A	T	A	T	A	G	C	T	C	A	T	A	G	A	A	A	A	T	A	-	T	A	G	C	T	-	-	-	-	-	-	-	-	-	-	-	-
Citrus x obovoidea	A	G	T	A	A	A	T	T	G	A	T	T	A	T	A	T	A	G	C	T	C	A	T	A	G	A	A	A	A	T	A	-	T	A	G	C	T	-	-	-	-	-	-	-	-	-	-	-	-
Citrus paradisi	A	G	T	A	A	A	T	T	G	A	T	T	A	T	A	T	A	G	C	T	C	A	T	A	G	A	A	A	A	T	A	-	T	A	G	C	T	-	-	-	-	-	-	-	-	-	-	-	-
Citrus paradisi x C sinensis	A	G	T	A	A	A	T	T	G	A	T	T	A	T	A	T	A	G	C	T	C	A	T	A	G	A	A	A	A	T	A	-	T	A	G	C	T	-	-	-	-	-	-	-	-	-	-	-	-
Citrus paradisi x C reticulata	A	G	T	A	A	A	T	T	G	A	T	T	A	T	A	T	A	G	C	T	C	A	T	A	G	A	A	A	A	T	A	-	T	A	G	C	T	-	-	-	-	-	-	-	-	-	-	-	-
Citrus sinensis	A	G	T	A	A	A	T	T	G	A	T	T	A	T	A	T	A	G	C	T	C	A	T	A	G	A	A	A	A	T	A	-	T	A	G	C	T	-	-	-	-	-	-	-	-	-	-	-	-
Citrus ichangensis	A	G	T	A	A	A	T	T	G	A	T	T	A	T	A	T	A	G	C	T	C	A	T	A	G	A	A	A	A	T	A	-	T	A	G	C	T	-	-	-	-	-	-	-	-	-	-	-	-
Citrus jambhiri	A	G	T	A	A	A	T	T	G	A	T	T	A	T	A	T	A	G	C	T	C	A	T	A	G	A	A	A	A	T	A	-	T	A	G	C	T	-	-	-	-	-	-	-	-	-	-	-	-
Citrus x junos	A	G	T	A	A	A	T	T	G	A	T	T	A	T	A	T	A	G	C	T	C	A	T	A	G	A	A	A	A	T	A	-	T	A	G	C	T	-	-	-	-	-	-	-	-	-	-	-	-
Citrus limonia	A	G	T	A	A	A	T	T	G	A	T	T	A	T	A	T	A	G	C	T	C	A	T	A	G	A	A	A	A	T	A	-	T	A	G	C	T	-	-	-	-	-	-	-	-	-	-	-	-
Citrus reticulata	A	G	T	A	A	A	T	T	G	A	T	T	A	T	A	T	A	G	C	T	C	A	T	A	G	A	A	A	A	T	A	-	T	A	G	C	T	-	-	-	-	-	-	-	-	-	-	-	-
Citrus reticulata x Citrus glauca	A	G	T	A	A	A	T	T	G	A	T	T	A	T	A	T	A	G	C	T	C	A	T	A	G	A	A	A	A	T	A	-	T	A	G	C	T	-	-	-	-	-	-	-	-	-	-	-	-
Citrus tachibana	A	G	T	A	A	A	T	T	G	A	T	T	A	T	A	T	A	G	C	T	C	A	T	A	G	A	A	A	A	T	A	-	T	A	G	C	T	-	-	-	-	-	-	-	-	-	-	-	-
Feroniella oblata	A	G	T	A	A	A	T	T	G	A	T	T	A	T	A	T	A	G	C	T	C	A	T	A	G	A	A	A	A	T	A	-	T	A	G	C	T	-	-	-	-	-	-	-	-	-	-	-	-
Citrus halimii	A	G	T	A	A	A	T	T	G	A	T	T	A	T	A	T	A	G	C	T	C	A	T	A	G	A	A	A	A	T	A	-	T	A	G	C	T	-	-	-	-	-	-	-	-	-	-	-	-
C. x madurensis	A	G	T	A	A	A	T	T	G	A	T	T	A	T	A	T	A	G	C	T	C	A	T	A	G	A	A	A	A	T	A	-	T	A	G	C	T	-	-	-	-	-	-	-	-	-	-	-	-
Fortunella polyandra	A	G	T	C	A	A	T	T	G	A	T	T	A	T	A	T	A	G	C	T	C	A	T	A	G	A	A	A	A	T	A	-	T	A	G	C	T	-	-	-	-	-	-	-	-	-	-	-	-
Fortunella japonica	A	G	T	A	A	A	T	T	G	A	T	T	A	T	A	T	A	G	C	T	C	A	T	A	G	A	A	A	A	T	A	-	T	A	G	C	T	-	-	-	-	-	-	-	-	-	-	-	-
Fortunella margarita	A	G	T	A	A	A	T	T	G	A	T	T	A	T	A	T	A	G	C	T	C	A	T	A	G	A	A	A	A	T	A	-	T	A	G	C	T	-	-	-	-	-	-	-	-	-	-	-	-
Poncirus trifoliata	A	G	T	A	A	A	T	T	G	A	T	T	A	T	A	T	A	G	C	T	C	A	T	A	G	A	A	A	A	C	A	-	T	A	G	C	T	-	-	-	-	-	-	-	-	-	-	-	-
Citrus gracilis	A	G	T	A	A	A	C	T	G	A	T	T	A	T	A	T	A	G	C	T	C	A	T	A	G	A	A	A	A	T	A	-	T	A	G	C	T	-	-	-	-	-	-	-	-	-	-	-	-
Microcitrus papuana	A	G	T	A	A	A	T	T	G	A	T	T	A	T	A	T	A	G	C	T	C	G	T	A	G	A	A	A	A	T	A	-	T	A	G	C	T	-	-	-	-	-	-	-	-	-	-	-	-
Eremocitrus glauca	A	G	T	A	A	A	T	T	G	A	T	T	A	T	A	T	A	G	C	T	C	A	T	A	G	A	A	A	A	T	A	-	T	A	G	C	T	-	-	-	-	-	-	-	-	-	-	-	-
Microcitrus australis	A	G	T	A	A	A	T	T	G	A	T	T	A	T	A	T	A	G	C	T	C	A	T	A	G	A	A	A	A	T	A	-	T	A	G	C	T	A	G	A	A	A	A	T	A	T	A	G	C
Microcitrus inodora	A	G	T	A	A	A	T	T	G	A	T	T	A	T	A	T	A	G	C	T	C	A	T	A	G	A	A	A	A	T	A	-	T	A	G	C	T	-	-	-	-	-	-	-	-	-	-	-	-
Microcitrus warburgiana	A	G	T	A	A	A	G	T	G	A	T	T	A	T	A	T	A	G	C	T	C	A	T	A	G	A	A	A	A	T	A	-	T	A	G	C	T	-	-	-	-	-	-	-	-	-	-	-	-
Citrus x oliveri	A	G	T	A	A	A	T	T	G	A	T	T	A	T	A	T	A	G	C	T	C	A	T	A	G	A	A	A	A	T	A	-	T	A	G	C	T	-	-	-	-	-	-	-	-	-	-	-	-
Microcitrus australasica	A	G	T	A	A	A	T	T	G	A	T	T	A	T	A	T	A	G	C	T	C	A	T	A	G	A	A	A	A	T	A	-	T	A	G	C	T	-	-	-	-	-	-	-	-	-	-	-	-
Microcitrus garrawayi	A	G	T	A	A	A	T	T	G	A	T	T	A	T	A	T	A	G	C	T	C	A	T	A	G	A	A	A	A	T	A	-	T	A	G	C	T	-	-	-	-	-	-	-	-	-	-	-	-
Oxanthera neocaledonica	A	G	T	A	A	A	T	T	G	A	T	T	A	T	A	T	A	G	C	T	C	A	T	A	G	A	A	A	A	T	A	-	T	A	G	C	T	-	-	-	-	-	-	-	-	-	-	-	-
Oxanthera sp	A	G	T	A	A	A	T	T	G	A	T	T	A	T	A	T	A	G	C	T	C	A	T	A	G	A	A	A	A	T	A	-	T	A	G	C	T	-	-	-	-	-	-	-	-	-	-	-	-
Clymenia polyandra	A	G	T	A	A	A	T	T	G	A	T	T	A	T	A	T	A	G	C	T	C	A	T	A	G	A	A	A	A	T	A	-	T	A	G	C	T	-	-	-	-	-	-	-	-	-	-	-	-
Citrus indica	A	G	T	A	A	A	T	T	G	A	T	T	A	T	A	T	A	G	C	T	C	A	T	A	G	A	A	A	A	T	A	-	T	A	G	C	T	-	-	-	-	-	-	-	-	-	-	-	-
Citrus medica	A	G	T	A	A	A	T	T	G	A	T	T	A	T	A	T	A	G	C	T	C	A	T	A	G	A	A	A	A	T	A	-	T	A	G	C	T	-	-	-	-	-	-	-	-	-	-	-	-
[truncated: 143 more columns]

## Sheet: trnL-trnF
Oueslati A., Ollitrault F., Baraket G., Salhi-Hannachi A., Navarro L. and Ollitrault P. Towards a molecular taxonomic key of the Aurantioideae subfamily using chloroplastic SNP diagnostic markers of the main clades genotyped by competitive allele-specific PCR. BMC Genetics.
Additionnal File 5: A sequence alignement of all Aurantioideae accessions of the eight chloroplastic regions.
	50799	50800	50801	50802	50803	50804	50805	50806	50807	50808	50809	50810	50811	50812	50813	50814	50815	50816	50817	50818	50819	50820	50821	50822	50823	50824	50825	50826	50827	50828	50828	50829	50830	50831	50832	50833	50834	50835	50836	50837	50838	50839	50840	50841	50842	50843	50843	50844	50845
Citrus sinensis complete genome reference	G	A	A	A	C	C	C	A	G	G	A	A	T	T	A	A	A	A	A	T	G	G	G	T	A	A	T	C	C	T	-	G	A	G	C	C	A	A	A	T	C	C	T	C	T	T	-	C	T
Clausena excavata	G	A	A	A	C	C	C	A	G	G	A	A	T	T	A	A	A	A	A	T	G	G	G	T	A	A	T	C	C	T	-	G	A	G	C	C	A	A	A	T	C	C	T	C	T	T	-	-	-
Clausena harmandiana	G	A	A	A	C	C	C	A	G	G	A	A	T	T	C	A	A	A	A	T	G	G	G	T	A	A	T	C	C	T	-	G	A	G	C	C	A	A	A	T	C	C	T	C	T	T	-	-	-
Micromelum minutum	G	A	A	A	C	C	C	A	G	G	A	A	T	T	A	A	A	A	A	T	G	G	G	T	A	A	C	C	C	T	-	G	A	G	C	C	A	A	A	T	C	C	T	C	T	T	-	-	-
Glycosmis trichanthera	G	A	A	A	C	C	C	A	G	G	A	A	T	T	A	A	A	A	A	T	G	G	G	T	A	A	T	C	C	T	-	G	A	G	C	C	A	A	A	T	C	C	T	C	T	T	-	-	-
Glycosmis mauritiana	G	A	A	A	C	C	C	A	G	G	A	A	T	T	A	A	A	A	A	T	G	G	G	T	A	A	T	C	C	T	-	G	A	G	C	C	A	A	A	T	C	C	T	C	T	T	-	-	-
Glycosmis pentaphylla	G	A	A	A	C	C	C	A	G	G	A	A	T	T	A	A	A	A	A	T	G	G	G	T	A	A	T	C	C	T	-	G	A	G	C	C	A	A	A	T	C	C	T	C	T	T	-	-	-
Merrillia caloxylon	G	A	A	A	C	C	C	A	G	G	A	A	T	T	A	A	A	A	A	T	G	G	G	T	A	A	T	C	C	T	-	G	A	G	C	C	A	A	A	T	C	C	T	C	T	T	-	C	T
Murraya paniculata	G	A	A	A	C	C	C	A	G	G	A	A	T	T	A	A	A	A	A	T	G	G	G	T	A	A	T	C	C	T	-	G	A	G	C	C	A	A	A	T	C	C	T	C	T	T	-	-	-
Triphasia trifolia	G	A	A	A	C	C	C	A	G	G	A	A	T	T	A	A	A	A	A	T	G	G	G	T	A	A	T	C	C	T	-	G	A	G	C	C	A	A	A	T	C	C	T	C	T	T	-	C	T
Merope angulata	G	A	A	A	C	C	C	A	G	G	A	A	T	T	A	A	A	A	A	T	G	G	G	T	A	A	T	C	C	T	-	G	A	G	C	C	A	A	A	T	C	C	T	C	T	T	-	C	T
Monanthocitrus cornuta	G	A	A	A	C	C	C	A	G	G	A	A	T	T	A	A	A	A	A	T	G	G	G	T	A	A	T	C	C	T	-	G	A	G	C	C	A	A	A	T	C	C	T	C	T	T	-	C	T
Wenzelia dolichophylla	G	A	A	A	C	C	C	A	G	G	A	A	T	A	A	A	A	A	A	T	G	G	G	T	A	A	T	C	C	T	-	G	A	G	C	C	A	A	A	T	C	C	T	C	T	T	-	C	T
Luvunga sp.	G	A	A	A	C	C	C	A	G	G	A	A	T	T	A	A	A	A	A	T	G	G	G	T	A	A	T	C	C	T	-	G	A	G	C	C	A	A	A	T	C	C	T	C	T	T	-	C	T
Pamburus missionis	G	A	A	A	C	C	C	A	G	G	A	A	T	T	A	A	A	A	A	T	G	G	G	T	A	A	T	C	C	T	-	G	A	G	C	C	A	A	A	T	C	C	T	C	T	T	-	C	T
Paramignya lobata	G	A	A	A	C	C	C	A	G	G	A	A	T	T	A	A	A	A	A	T	G	G	G	T	A	A	T	C	C	T	-	G	A	G	C	C	A	A	A	T	C	C	C	C	T	T	-	C	T
Paramignya scandens	G	A	A	A	C	C	C	A	G	G	A	A	T	T	A	A	A	A	A	T	G	G	G	T	A	A	T	C	C	T	-	G	A	G	C	C	A	A	A	T	C	C	C	C	T	T	-	C	T
Aegle marmelos	G	A	A	A	C	C	C	A	G	G	A	A	T	T	A	A	A	A	A	T	G	G	G	T	A	A	T	C	C	T	-	G	A	G	C	C	A	A	A	T	C	C	T	C	T	T	-	C	T
Aeglopsis chevalieri	G	A	A	A	C	C	C	A	G	G	A	A	T	T	A	A	A	A	A	T	G	G	G	T	A	A	T	C	C	T	-	G	A	G	C	C	A	A	A	T	C	C	T	C	T	T	-	C	T
Afraegle paniculata	G	A	A	A	C	C	C	A	G	G	A	A	T	T	A	A	A	A	A	T	G	G	G	T	A	A	T	C	C	T	-	G	A	G	C	C	A	A	A	T	C	C	T	C	T	T	-	C	T
Balsamocitrus dawei	G	A	A	A	C	C	C	A	G	G	A	A	T	T	A	A	A	A	A	T	G	G	G	T	A	A	T	C	C	T	-	G	A	G	C	C	A	A	A	T	C	C	T	C	T	T	-	C	T
Swinglea glutinosa	G	A	A	A	C	C	C	A	G	G	A	A	T	T	A	A	A	A	A	T	G	G	G	T	A	A	T	C	C	T	-	G	A	G	C	C	A	A	A	T	C	C	T	C	T	T	-	C	T
Burkillanthus malaccensis	G	A	A	A	C	C	C	A	G	G	A	A	T	T	A	A	A	A	A	T	G	G	G	T	A	A	T	C	C	T	-	G	A	G	C	C	A	A	A	T	C	C	T	C	T	T	-	C	T
Pleiospermium latialatum	G	A	A	A	C	C	C	A	G	G	A	A	T	T	A	A	A	A	A	T	G	G	G	T	A	A	T	C	C	T	-	G	A	G	C	C	A	A	A	T	C	C	T	C	T	T	-	C	T
Naringi crenulata	G	A	A	A	C	C	C	A	G	G	A	A	T	T	A	A	A	A	A	T	G	G	G	T	A	A	T	C	C	T	-	G	A	G	C	C	A	A	A	T	C	C	T	C	T	T	-	C	T
Citropsis daweana	G	A	A	A	C	C	C	A	G	G	A	A	T	T	A	A	A	A	A	T	G	G	G	T	A	A	T	C	T	T	-	G	A	G	C	C	A	A	A	T	C	C	T	C	T	T	-	C	T
Citropsis schweinfurthii	G	A	A	A	C	C	C	A	G	G	A	A	T	T	A	A	A	A	A	T	G	G	G	T	A	A	T	C	C	T	-	G	A	R	C	C	A	A	A	T	Y	C	T	T	T	T	T	C	T
Limonia acidissima	G	A	A	A	C	C	C	A	G	G	A	A	T	T	A	A	A	A	A	T	G	G	G	T	A	A	T	C	C	T	-	G	A	G	C	C	A	A	A	T	C	C	T	C	T	T	-	C	T
Atalantia ceylanica	G	A	A	A	C	C	C	A	G	G	A	A	T	T	A	A	A	A	A	T	G	G	G	T	A	A	T	C	C	T	-	G	A	G	C	C	A	A	A	T	C	C	T	C	T	T	-	C	T
Severinia buxifolia	G	A	A	A	C	C	C	A	G	G	A	A	T	T	A	A	A	A	A	T	G	G	G	T	A	A	T	C	C	T	-	G	A	G	C	C	A	A	A	T	C	C	T	C	T	T	-	C	T
Atalantia citroides	G	A	A	A	C	C	C	A	G	G	A	A	T	T	A	A	A	A	A	T	G	G	G	T	A	A	T	C	C	T	-	G	A	G	C	C	A	A	A	T	C	C	T	C	T	T	-	C	T
Atalantia monophylla	G	A	A	A	C	C	C	A	G	G	A	A	T	T	A	A	A	A	A	T	G	G	G	T	A	A	T	C	C	T	-	G	A	G	C	C	A	A	A	T	C	C	T	C	T	T	-	C	T
Citrofortunella x floridana	G	A	A	A	C	C	C	A	G	G	A	A	T	T	A	A	A	A	A	T	G	G	G	T	A	A	T	C	C	T	-	G	A	G	C	C	A	A	A	T	C	C	T	C	T	T	-	C	T
Citrus sp. 'amboinensis	G	A	A	A	C	C	C	A	G	G	A	A	T	T	A	A	A	A	A	T	G	G	G	T	A	A	T	C	C	T	-	G	A	G	C	C	A	A	A	T	C	C	T	C	T	T	-	C	T
Citrus hystrix	G	A	A	A	C	C	C	A	G	G	A	A	T	T	A	A	A	A	A	T	G	G	G	T	A	A	T	C	C	T	-	G	A	G	C	C	A	A	A	T	C	C	T	C	T	T	-	C	T
Citrus aurantiifolia	G	A	A	A	C	C	C	A	G	G	A	A	T	T	A	A	A	A	A	T	G	G	G	T	A	A	T	C	C	T	-	G	A	G	C	C	A	A	A	T	C	C	T	C	T	T	-	C	T
Citrus celebica koord	G	A	A	A	C	C	C	A	G	G	A	A	T	T	A	A	A	A	A	T	G	G	G	T	A	A	T	C	C	T	-	G	A	G	C	C	A	A	A	T	C	C	T	C	T	T	-	C	T
Citrus macroptera Montrouz	G	A	A	A	C	C	C	A	G	G	A	A	T	T	A	A	A	A	A	T	G	G	G	T	A	A	T	C	C	T	-	G	A	G	C	C	A	A	A	T	C	C	T	C	T	T	-	C	T
Citrus aurantium	G	A	A	A	C	C	C	A	G	G	A	A	T	T	A	A	A	A	A	T	G	G	G	T	A	A	T	C	C	T	-	G	A	G	C	C	A	A	A	T	C	C	T	C	T	T	-	C	T
Citrus latifolia	G	A	A	A	C	C	C	A	G	G	A	A	T	T	A	A	A	A	A	T	G	G	G	T	A	A	T	C	C	T	-	G	A	G	C	C	A	A	A	T	C	C	T	C	T	T	-	C	T
Citrus limon	G	A	A	A	C	C	C	A	G	G	A	A	T	T	A	A	A	A	A	T	G	G	G	T	A	A	T	C	C	T	-	G	A	G	C	C	A	A	A	T	C	C	T	C	T	T	-	C	T
Citrus maxima x Citrus medica	G	A	A	A	C	C	C	A	G	G	A	A	T	T	A	A	A	A	A	T	G	G	G	T	A	A	T	C	C	T	-	G	A	G	C	C	A	A	A	T	C	C	T	C	T	T	-	C	T
Citrus x myrtifolia	G	A	A	A	C	C	C	A	G	G	A	A	T	T	A	A	A	A	A	T	G	G	G	T	A	A	T	C	C	T	-	G	A	G	C	C	A	A	A	T	C	C	T	C	T	T	-	C	T
Citrus aurantium	G	A	A	A	C	C	C	A	G	G	A	A	T	T	A	A	A	A	A	T	G	G	G	T	A	A	T	C	C	T	-	G	A	G	C	C	A	A	A	T	C	C	T	C	T	T	-	C	T
Citrus latipes	G	A	A	A	C	C	C	A	G	G	A	A	T	T	A	A	A	A	A	T	G	G	G	T	A	A	T	C	C	T	T	G	A	G	C	C	A	A	A	T	C	C	T	C	T	T	-	C	T
Citrus maxima	G	A	A	A	C	C	C	A	G	G	A	A	T	T	A	A	A	A	A	T	G	G	G	T	A	A	T	C	C	T	-	G	A	G	C	C	A	A	A	T	C	C	T	C	T	T	-	C	T
Citrus x obovoidea	G	A	A	A	C	C	C	A	G	G	A	A	T	T	A	A	A	A	A	T	G	G	G	T	A	A	T	C	C	T	-	G	A	G	C	C	A	A	A	T	C	C	T	C	T	T	-	C	T
Citrus paradisi	G	A	A	A	C	C	C	A	G	G	A	A	T	T	A	A	A	A	A	T	G	G	G	T	A	A	T	C	C	T	-	G	A	G	C	C	A	A	A	T	C	C	T	C	T	T	-	C	T
Citrus paradisi x C sinensis	G	A	A	A	C	C	C	A	G	G	A	A	T	T	A	A	A	A	A	T	G	G	G	T	A	A	T	C	C	T	-	G	A	G	C	C	A	A	A	T	C	C	T	C	T	T	-	C	T
Citrus paradisi x C reticulata	G	A	A	A	C	C	C	A	G	G	A	A	T	T	A	A	A	A	A	T	G	G	G	T	A	A	T	C	C	T	-	G	A	G	C	C	A	A	A	T	C	C	T	C	T	T	-	C	T
Citrus sinensis	G	A	A	A	C	C	C	A	G	G	A	A	T	T	A	A	A	A	A	T	G	G	G	T	A	A	T	C	C	T	-	G	A	G	C	C	A	A	A	T	C	C	T	C	T	T	-	C	T
Citrus ichangensis	G	A	A	A	C	C	C	A	G	G	A	A	T	T	A	A	A	A	A	T	G	G	G	T	A	A	T	C	C	T	-	G	A	G	C	C	A	A	A	T	C	C	T	C	T	T	-	C	T
Citrus jambhiri	G	A	A	A	C	C	C	A	G	G	A	A	T	T	A	A	A	A	A	T	G	G	G	T	A	A	T	C	C	T	-	G	A	G	C	C	A	A	A	T	C	C	T	C	T	T	-	C	T
Citrus x junos	G	A	A	A	C	C	C	A	G	G	A	A	T	T	A	A	A	A	A	T	G	G	G	T	A	A	T	C	C	T	-	G	A	G	C	C	A	A	A	T	C	C	T	C	T	T	-	C	T
Citrus limonia	G	A	A	A	C	C	C	A	G	G	A	A	T	T	A	A	A	A	A	T	G	G	G	T	A	A	T	C	C	T	-	G	A	G	C	C	A	A	A	T	C	C	T	C	T	T	-	C	T
Citrus reticulata	G	A	A	A	C	C	C	A	G	G	A	A	T	T	A	A	A	A	A	T	G	G	G	T	A	A	T	C	C	T	-	G	A	G	C	C	A	A	A	T	C	C	T	C	T	T	-	C	T
Citrus reticulata x Citrus glauca	G	A	A	A	C	C	C	A	G	G	A	A	T	T	A	A	A	A	A	T	G	G	G	N	A	A	T	C	C	T	-	G	A	G	C	C	A	A	A	T	C	C	T	C	T	T	-	C	T
Citrus tachibana	G	A	A	A	C	C	C	A	G	G	A	A	T	T	A	A	A	A	A	T	G	G	G	T	A	A	T	C	C	T	-	G	A	G	C	C	A	A	A	T	C	C	T	C	T	T	-	C	T
Feroniella oblata	G	A	A	A	C	C	C	A	G	G	A	A	T	T	A	A	A	A	A	T	G	G	G	T	A	A	T	C	C	T	-	G	A	G	C	C	A	A	A	T	C	C	T	C	T	T	-	C	T
Citrus halimii	G	A	A	A	C	C	C	A	G	G	A	A	T	T	A	A	A	A	A	T	G	G	G	T	A	A	T	C	C	T	-	G	A	G	C	C	A	A	A	T	C	C	T	C	T	T	-	C	T
C. x madurensis	G	A	A	A	C	C	C	A	G	G	A	A	T	T	A	A	A	A	A	T	G	G	G	T	A	A	T	C	C	T	-	G	A	G	C	C	A	A	A	T	C	C	T	C	T	T	-	C	T
Fortunella polyandra	G	A	A	A	C	C	C	A	G	G	A	A	T	T	A	A	A	A	A	T	G	G	G	T	A	A	T	C	C	T	-	G	A	G	C	C	A	A	A	T	C	C	T	C	T	T	-	C	T
Fortunella japonica	G	A	A	A	C	C	C	A	G	G	A	A	T	T	A	A	A	A	A	T	G	G	G	T	A	A	T	C	C	T	-	G	A	G	C	C	A	A	A	T	C	C	T	C	T	T	-	C	T
Fortunella margarita	G	A	A	A	C	C	C	A	G	G	A	A	T	T	A	A	A	A	A	T	G	G	G	T	A	A	T	C	C	T	-	G	A	G	C	C	A	A	A	T	C	C	T	C	T	T	-	C	T
Poncirus trifoliata	G	A	A	A	C	C	C	A	G	G	A	A	T	T	A	A	A	A	A	T	G	G	G	T	A	A	T	C	C	T	-	G	A	G	C	C	A	A	A	T	C	C	T	C	T	T	-	C	T
Citrus gracilis	G	A	A	A	C	C	C	A	G	G	A	A	T	T	A	A	A	A	A	T	G	G	G	T	A	A	T	C	C	T	-	G	A	G	C	C	A	A	A	T	C	C	T	C	T	T	-	C	T
Microcitrus papuana	G	A	A	A	C	C	C	A	G	G	A	A	T	T	A	A	A	A	A	T	G	G	G	T	A	A	T	C	C	T	-	G	A	G	C	C	A	A	A	T	C	C	T	C	T	T	-	C	T
Eremocitrus glauca	G	A	A	A	C	C	C	A	G	G	A	A	T	T	A	A	A	A	A	T	G	G	G	T	A	A	T	C	C	T	-	G	A	G	C	C	A	A	A	T	C	C	T	C	T	T	-	C	T
Microcitrus australis	G	A	A	A	C	C	C	A	G	G	A	A	T	T	A	A	A	A	A	T	G	G	G	T	A	A	T	C	C	T	-	G	A	G	C	C	A	A	A	T	C	C	T	C	T	T	-	C	T
Microcitrus inodora	G	A	A	A	C	C	C	A	G	G	A	A	T	T	A	A	A	A	A	T	G	G	G	T	A	A	T	C	C	T	-	G	A	G	C	C	A	A	A	T	C	C	T	C	T	T	-	C	T
Microcitrus warburgiana	G	A	A	A	C	C	C	A	G	G	A	A	T	T	A	A	A	A	A	T	G	G	G	T	A	A	T	C	C	T	-	G	A	G	C	C	A	A	A	T	C	C	T	C	T	T	-	C	T
Citrus x oliveri	G	A	A	A	C	C	C	A	G	G	A	A	T	T	A	A	A	A	A	T	G	C	G	T	A	A	T	C	C	T	-	G	A	G	C	C	A	A	A	T	C	C	T	C	T	T	-	C	T
Microcitrus australasica	G	A	A	A	C	C	C	A	G	G	A	A	T	T	A	A	A	A	A	T	G	G	G	T	A	A	T	C	C	T	-	G	A	G	C	C	A	A	A	T	C	C	T	C	T	T	-	C	T
Microcitrus garrawayi	G	A	A	A	C	C	C	A	G	G	A	A	T	T	A	A	A	A	A	T	G	G	G	T	A	A	T	C	C	T	-	G	A	G	C	C	A	A	A	T	C	C	T	C	T	T	-	C	T
Oxanthera neocaledonica	G	A	A	A	C	C	C	A	G	G	A	A	T	T	A	A	A	A	A	T	G	G	G	T	A	A	T	C	C	T	-	G	A	G	C	C	A	A	A	T	C	C	T	C	T	T	-	C	T
Oxanthera sp	G	A	A	A	C	C	C	A	G	G	A	A	T	T	A	A	A	A	A	T	G	G	G	T	A	A	T	C	C	T	-	G	A	G	C	C	A	A	A	T	C	C	T	C	T	T	-	C	T
Clymenia polyandra	G	A	A	A	C	C	C	A	G	G	A	A	T	T	A	A	A	A	A	T	G	G	G	T	A	A	T	C	C	T	-	G	A	G	C	C	A	A	A	T	C	C	T	C	T	T	-	C	T
Citrus indica	G	A	A	A	C	C	C	A	G	G	A	A	T	T	A	A	A	A	A	T	G	G	G	T	A	A	T	C	C	T	-	G	A	G	C	C	A	A	A	T	C	C	T	C	T	T	-	C	T
Citrus medica	G	A	A	A	C	C	C	A	G	G	A	A	T	T	A	A	A	A	A	T	G	G	G	T	A	A	T	C	C	T	-	G	A	G	C	C	A	A	A	T	C	C	T	C	T	T	-	C	T
[truncated: 1,068 more columns]

## Sheet: rps16 spacer
Oueslati A., Ollitrault F., Baraket G., Salhi-Hannachi A., Navarro L. and Ollitrault P. Towards a molecular taxonomic key of the Aurantioideae subfamily using chloroplastic SNP diagnostic markers of the main clades genotyped by competitive allele-specific PCR. BMC Genetics.
Additionnal File 5: Sequence alignement of all Aurantioideae accessions of the eight chloroplastic regions.
	5286	5287	5288	5289	5290	5291	5292	5293	5294	5295	5296	5297	5298	5299	5300	5301	5302	5303	5304	5305	5306	5307	5308	5309	5310	5311	5312	5313	5314	5315	5315	5315	5316	5317	5318	5319	5320	5321	5322	5322	5322	5322	5322	5322	5322	5323	5324	5325	5326
Citrus sinensis complete genome reference	T	T	T	C	T	C	C	T	C	G	T	A	C	G	G	C	T	C	G	A	G	A	A	A	A	C	A	A	A	A	-	-	T	G	G	T	T	C	G	-	-	-	-	-	-	A	A	G	T
Murraya koenigii	T	T	T	C	T	C	C	T	C	G	T	A	C	G	G	C	T	C	G	A	G	A	A	A	A	A	C	A	A	A	A	-	T	G	G	T	T	A	G	-	-	-	-	-	-	A	A	G	T
Clausena excavata	T	T	T	C	T	C	C	T	C	G	T	A	C	G	G	C	T	C	G	A	G	A	A	A	A	A	C	A	A	A	A	-	T	G	G	T	T	A	G	G	G	T	T	A	G	A	A	G	T
Clausena harmandiana	T	T	T	C	T	C	C	T	C	G	T	A	C	G	G	C	T	C	G	A	G	A	A	A	A	A	C	A	A	A	A	-	T	G	G	T	T	A	G	-	-	-	-	-	-	A	A	A	T
Micromelum minutum	T	T	T	C	T	C	C	T	C	G	T	A	C	G	G	C	T	C	G	A	G	A	A	A	A	A	C	A	A	A	A	-	T	T	G	T	T	A	G	-	-	-	-	-	-	A	A	G	T
Glycosmis trichanthera	T	T	T	C	T	C	C	T	C	G	T	A	C	G	G	C	T	C	G	A	G	A	A	A	A	A	C	A	A	A	A	-	T	G	G	T	T	A	G	-	-	-	-	-	-	A	A	G	T
Glycosmis mauritiana	T	T	T	C	T	C	C	T	C	G	T	A	C	G	G	C	T	C	G	A	G	A	A	A	A	A	C	A	A	A	A	-	T	G	G	T	T	A	G	-	-	-	-	-	-	A	A	G	T
Glycosmis pentaphylla	T	T	T	C	T	C	C	T	C	G	T	A	C	G	G	C	T	C	G	A	G	A	A	A	A	A	C	A	A	A	A	-	T	G	G	T	T	A	G	-	-	-	-	-	-	A	A	G	T
Merrillia caloxylon	T	T	T	C	T	C	C	T	C	G	T	A	C	G	G	C	T	C	G	A	G	A	A	A	A	A	C	A	A	A	A	-	T	G	G	T	T	A	G	-	-	-	-	-	-	A	A	G	T
Murraya paniculata	T	T	T	C	T	C	C	T	C	G	T	A	C	G	G	C	T	C	G	A	G	A	A	A	A	A	C	A	A	A	A	-	T	G	G	T	T	A	G	-	-	-	-	-	-	A	A	G	T
Triphasia trifolia	T	T	T	C	T	C	C	T	C	G	T	A	C	G	G	C	T	C	G	A	G	A	A	A	A	A	C	A	A	A	A	-	T	G	G	T	T	A	G	-	-	-	-	-	-	A	A	G	T
Merope angulata	T	T	T	C	T	C	C	T	C	G	T	A	C	G	G	C	T	C	G	A	G	A	A	A	A	A	C	A	A	A	A	-	T	G	G	T	T	A	G	-	-	-	-	-	-	A	A	G	T
Monanthocitrus cornuta	T	T	T	C	T	C	C	T	C	G	T	A	C	G	G	C	T	C	G	A	G	A	A	A	A	A	C	A	A	A	A	-	T	G	G	T	T	A	G	-	-	-	-	-	-	A	A	G	T
Wenzelia dolichophylla	T	T	T	C	T	C	C	T	C	G	T	A	C	G	G	C	T	C	G	A	G	A	A	A	A	A	C	A	A	A	A	-	T	G	G	T	T	A	G	-	-	-	-	-	-	A	A	G	T
Luvunga sp.	T	T	T	C	T	C	C	T	C	G	T	A	C	G	G	C	T	C	G	A	G	A	A	A	A	A	C	A	A	A	A	-	T	G	G	T	T	A	G	-	-	-	-	-	-	A	A	G	T
Pamburus missionis	T	T	T	C	T	C	C	T	C	G	T	A	C	G	G	C	T	C	G	A	G	A	A	A	A	A	C	A	A	A	A	-	T	G	G	T	T	A	G	-	-	-	-	-	-	A	A	G	T
Paramignya lobata	T	T	T	C	T	C	C	T	C	G	T	A	C	G	G	C	T	C	G	A	G	A	A	A	A	A	C	A	A	A	A	-	T	A	A	A	A	T	G	T	-	T	T	A	G	A	A	G	T
Paramignya scandens	T	T	T	C	T	C	C	T	C	G	T	A	C	G	G	C	T	C	G	A	G	A	A	A	A	A	C	A	A	A	A	-	T	A	G	T	T	A	G	-	-	-	-	-	-	A	A	G	T
Aegle marmelos	T	T	T	C	T	C	C	T	C	G	T	A	C	G	G	C	T	C	G	A	G	A	A	A	A	A	C	A	A	A	A	-	T	G	G	T	T	A	G	-	-	-	-	-	-	A	A	G	T
Aeglopsis chevalieri	T	T	T	C	T	C	C	T	C	G	T	A	C	G	G	C	T	C	G	A	G	A	A	A	A	A	C	A	A	A	A	-	T	G	G	T	T	A	G	-	-	-	-	-	-	A	A	G	T
Afraegle paniculata	T	T	T	C	T	C	C	T	C	G	T	A	C	G	G	C	T	C	G	A	G	A	A	A	A	A	C	A	A	A	A	-	T	G	G	T	T	A	G	-	-	-	-	-	-	A	A	G	T
Balsamocitrus dawei	T	T	T	C	T	C	C	T	C	G	T	A	C	G	G	C	T	C	G	A	G	A	A	A	A	A	G	A	A	A	A	-	T	G	G	T	T	A	G	-	-	-	-	-	-	A	A	G	T
Swinglea glutinosa	T	T	T	C	T	C	C	T	C	G	T	A	C	G	G	C	T	C	G	A	G	A	A	A	A	A	C	A	A	A	A	-	T	G	G	T	T	G	G	-	-	-	-	-	-	A	A	G	T
Burkillanthus malaccensis	T	T	T	C	T	C	C	T	C	G	T	A	C	G	G	C	T	C	G	A	G	A	A	A	A	A	C	A	A	A	A	-	T	G	G	T	T	A	G	-	-	-	-	-	-	A	A	G	T
Pleiospermium latialatum	T	T	T	C	T	C	C	T	C	G	T	A	C	G	G	C	T	C	G	A	G	A	A	A	A	A	C	A	A	A	A	-	T	A	G	T	T	A	G	-	-	-	-	-	-	A	A	G	T
Hesperthusa crenulata	T	T	T	C	T	C	C	T	C	G	T	A	C	G	G	C	T	C	G	A	G	A	A	A	A	A	C	A	A	A	A	A	T	G	G	T	T	A	G	-	-	-	-	-	-	A	A	G	T
Citropsis daweana	T	T	T	C	T	C	C	T	C	G	T	A	C	G	G	C	T	C	G	A	G	A	A	A	A	A	C	A	A	A	A	A	A	T	G	T	T	A	G	-	-	-	-	-	-	A	A	G	T
Citropsis schweinfurthii	T	T	T	C	T	C	C	T	C	G	T	A	C	G	G	C	T	C	G	A	G	A	A	A	A	A	C	A	A	A	A	A	T	G	G	T	T	A	G	-	-	-	-	-	-	A	A	G	T
Limonia acidissima	T	T	T	C	T	C	T	T	C	G	T	A	C	G	G	C	T	C	G	A	G	A	A	A	A	A	C	A	A	A	A	-	T	G	G	T	T	A	G	-	-	-	-	-	-	A	A	G	T
Atalantia ceylanica	T	T	T	C	T	C	C	T	C	G	T	A	C	G	G	C	T	C	G	A	G	A	A	A	A	A	C	A	A	A	A	-	T	G	G	-	-	-	-	-	-	T	T	C	G	A	A	G	T
Severinia buxifolia	T	T	T	C	T	C	C	T	C	G	T	A	C	G	G	C	T	C	G	A	G	A	A	A	A	A	C	A	A	A	A	-	T	G	G	-	-	-	-	-	-	T	T	C	G	A	A	G	T
Atalantia citroides	T	T	T	C	T	C	C	T	C	G	T	A	C	G	T	C	T	C	G	A	G	A	A	A	A	A	C	A	A	A	A	-	T	G	G	T	T	A	G	-	-	-	-	-	-	A	A	G	T
Atalantia monophylla	T	T	T	C	T	C	C	T	C	G	T	A	C	G	T	C	T	C	G	A	G	A	A	A	A	A	C	A	A	A	A	-	T	G	G	T	T	A	G	-	-	-	-	-	-	A	A	G	T
Citrofortunella x floridana	T	T	T	C	T	C	C	T	C	G	T	A	C	G	G	C	T	C	G	A	G	A	A	A	A	C	A	A	A	A	-	-	T	G	G	T	T	C	G	-	-	-	-	-	-	A	A	G	T
Citrus sp. 'amboinensis	T	T	T	C	T	C	C	T	C	G	T	A	C	G	G	C	T	C	G	A	G	A	A	A	A	C	A	A	A	A	-	-	T	G	G	T	T	C	G	-	-	-	-	-	-	A	A	G	T
Citrus hystrix	T	T	T	C	T	C	C	T	C	G	T	A	C	G	G	C	T	C	G	A	G	A	A	A	A	C	A	A	A	A	-	-	T	G	G	T	T	C	G	-	-	-	-	-	-	A	A	G	T
Citrus aurantiifolia	T	T	T	C	T	C	C	T	C	G	T	A	C	G	G	C	T	C	G	A	G	A	A	A	A	C	A	A	A	A	-	-	T	G	G	T	T	C	G	-	-	-	-	-	-	A	A	G	T
Citrus celebica koord	T	T	T	C	T	C	C	T	C	G	T	A	C	G	G	C	T	C	G	A	G	A	A	A	A	C	A	A	A	A	-	-	T	G	G	T	T	C	G	-	-	-	-	-	-	A	A	G	T
Citrus macroptera Montrouz	T	T	T	C	T	C	C	T	C	G	T	A	C	G	G	C	T	C	G	A	G	A	A	A	A	C	A	A	A	A	-	-	T	G	G	T	T	C	G	-	-	-	-	-	-	A	A	G	T
Citrus aurantium	T	T	T	C	T	C	C	T	C	G	T	A	C	G	G	C	T	C	G	A	G	A	A	A	A	C	A	A	A	A	-	-	T	G	G	T	T	C	G	-	-	-	-	-	-	A	A	G	T
Citrus latifolia	T	T	T	C	T	C	C	T	C	G	T	A	C	G	G	C	T	C	G	A	G	A	A	A	A	C	A	A	A	A	-	-	T	G	G	T	T	C	G	-	-	-	-	-	-	A	A	G	T
Citrus limon	T	T	T	C	T	C	C	T	C	G	T	A	C	G	G	C	T	C	G	A	G	A	A	A	A	C	A	A	A	A	-	-	T	G	G	T	T	C	G	-	-	-	-	-	-	A	A	G	T
Citrus maxima x Citrus medica	T	T	T	C	T	C	C	T	C	G	T	A	C	G	G	C	T	C	G	A	G	A	A	A	A	C	A	A	A	A	-	-	T	G	G	T	T	C	G	-	-	-	-	-	-	A	A	G	T
Citrus x myrtifolia	T	T	T	C	T	C	C	T	C	G	T	A	C	G	G	C	T	C	G	A	G	A	A	A	A	C	A	A	A	A	-	-	T	G	G	T	T	C	G	-	-	-	-	-	-	A	A	G	T
Citrus aurantium	T	T	T	C	T	C	C	T	C	G	T	A	C	G	G	C	T	C	G	A	G	A	A	A	A	C	A	A	A	A	-	-	T	G	G	T	T	C	G	-	-	-	-	-	-	A	A	G	T
Citrus latipes	T	T	T	C	T	C	C	T	C	G	T	A	C	G	G	C	T	C	G	A	G	A	A	A	A	C	A	A	A	A	-	-	T	G	G	T	T	C	G	-	-	-	-	-	-	A	A	G	T
Citrus maxima	T	T	T	C	T	C	C	T	C	G	T	A	C	G	G	C	T	C	G	A	G	A	A	A	A	C	A	A	A	A	-	-	T	G	G	T	T	C	G	-	-	-	-	-	-	A	A	G	T
Citrus x obovoidea	T	T	T	C	T	C	C	T	C	G	T	A	C	G	G	C	T	C	G	A	G	A	A	A	A	C	A	A	A	A	-	-	T	G	G	T	T	C	G	-	-	-	-	-	-	A	A	G	T
Citrus paradisi	T	T	T	C	T	C	C	T	C	G	T	A	C	G	G	C	T	C	G	A	G	A	A	A	A	C	A	A	A	A	-	-	T	G	G	T	T	C	G	-	-	-	-	-	-	A	A	G	T
Citrus paradisi x C sinensis	T	T	T	C	T	C	C	T	C	G	T	A	C	G	G	C	T	C	G	A	G	A	A	A	A	C	A	A	A	A	-	-	T	G	G	T	T	C	G	-	-	-	-	-	-	A	A	G	T
Citrus paradisi x C reticulata	T	T	T	C	T	C	C	T	C	G	T	A	C	G	G	C	T	C	G	A	G	A	A	A	A	C	A	A	A	A	-	-	T	G	G	T	T	C	G	-	-	-	-	-	-	A	A	G	T
Citrus sinensis	T	T	T	C	T	C	C	T	C	G	T	A	C	G	G	C	T	C	G	A	G	A	A	A	A	C	A	A	A	A	-	-	T	G	G	T	T	C	G	-	-	-	-	-	-	A	A	G	T
Citrus ichangensis	T	T	T	C	T	C	C	T	C	G	T	A	C	G	G	C	T	C	G	A	G	A	A	A	A	C	A	A	A	A	-	-	T	G	G	T	T	A	G	-	-	-	-	-	-	A	A	G	T
Citrus jambhiri	T	T	T	C	T	C	C	T	C	G	T	A	C	G	G	C	T	C	G	A	G	A	A	A	A	A	A	A	A	A	A	-	T	G	G	T	T	A	G	-	-	-	-	-	-	A	A	G	T
Citrus x junos	T	T	T	C	T	C	C	T	C	G	T	A	C	G	G	C	T	C	G	A	G	A	A	A	A	A	A	A	A	A	A	-	T	G	G	T	T	A	G	-	-	-	-	-	-	A	A	G	T
Citrus limonia	T	T	T	C	T	C	C	T	C	G	T	A	C	G	G	C	T	C	G	A	G	A	A	A	A	A	A	A	A	A	A	A	T	G	G	T	T	A	G	-	-	-	-	-	-	A	A	G	T
Citrus reticulata	T	T	T	C	T	C	C	T	C	G	T	A	C	G	G	C	T	C	G	A	G	A	A	A	A	A	A	A	A	A	A	-	T	G	G	T	T	A	G	-	-	-	-	-	-	A	A	G	T
Citrus reticulata x Citrus glauca	T	T	T	C	T	C	C	T	C	G	T	A	C	G	G	C	T	C	G	A	G	A	A	A	A	A	A	A	A	A	A	-	T	G	G	T	T	A	G	-	-	-	-	-	-	A	A	G	T
Citrus tachibana	T	T	T	C	T	C	C	T	C	G	T	A	C	G	G	C	T	C	G	A	G	A	A	A	A	C	A	A	A	A	-	-	T	G	G	T	T	A	G	-	-	-	-	-	-	A	A	G	T
Feroniella oblata	T	T	T	C	T	C	T	T	C	G	T	A	C	G	G	C	T	C	G	A	G	A	A	A	A	A	C	A	A	A	A	-	T	G	G	T	T	A	G	-	-	-	-	-	-	A	A	G	T
Citrus halimii	T	T	T	C	T	C	C	T	C	G	T	A	C	G	G	C	T	C	G	A	G	A	A	A	A	C	A	A	A	A	-	-	T	G	G	T	T	A	G	-	-	-	-	-	-	A	A	G	T
C. x madurensis	T	T	T	C	T	C	C	T	C	G	T	A	C	G	G	C	T	C	G	A	G	A	A	A	A	C	A	A	A	A	-	-	T	G	G	T	T	A	G	-	-	-	-	-	-	A	A	G	T
Fortunella polyandra	T	T	T	C	T	C	C	T	C	G	T	A	C	G	G	C	T	C	G	A	G	A	A	A	A	C	A	A	A	A	-	-	T	G	G	T	T	A	G	-	-	-	-	-	-	A	A	G	T
Fortunella japonica	T	T	T	C	T	C	C	T	C	G	T	A	C	G	G	C	T	C	G	A	G	A	A	A	A	C	A	A	A	A	-	-	T	G	G	T	T	A	G	-	-	-	-	-	-	A	A	G	T
Fortunella margarita	T	T	T	C	T	C	C	T	C	G	T	A	C	G	G	C	T	C	G	A	G	A	A	A	A	C	A	A	A	A	-	-	T	G	G	T	T	A	G	-	-	-	-	-	-	A	A	G	T
Poncirus trifoliata	T	T	T	C	T	C	C	T	C	G	T	A	C	G	G	C	T	C	G	A	G	A	A	A	A	-	C	A	A	A	A	-	T	G	G	T	T	A	G	-	-	-	-	-	-	A	A	G	T
Citrus gracilis	T	T	T	C	T	C	C	T	C	G	T	A	C	G	G	C	T	C	G	A	G	A	A	A	A	A	C	A	A	A	A	-	T	G	G	T	T	A	G	-	-	-	-	-	-	A	A	G	T
Microcitrus papuana	T	T	T	C	T	C	C	T	C	G	T	A	C	G	G	C	T	C	G	A	G	A	A	A	A	A	C	A	A	A	A	-	T	G	G	T	T	A	G	-	-	-	-	-	-	A	A	G	T
Eremocitrus glauca	T	T	T	C	T	C	C	T	C	G	T	A	C	G	G	C	T	C	G	A	G	A	A	A	A	A	C	A	A	A	A	-	T	G	G	T	T	A	G	-	-	-	-	-	-	G	A	G	T
Microcitrus australis	T	T	T	C	T	C	C	T	C	G	T	A	C	G	G	C	T	C	G	A	G	A	A	A	A	A	C	A	A	A	A	-	T	G	G	T	T	A	G	-	-	-	-	-	-	A	A	G	T
Microcitrus inodora	T	T	T	C	T	C	C	T	C	G	T	A	C	G	G	C	T	C	G	A	G	A	A	A	A	A	C	A	A	A	A	-	T	G	G	T	T	A	G	-	-	-	-	-	-	A	A	G	T
Microcitrus warburgiana	T	T	T	C	T	C	C	T	C	G	T	A	N	G	G	C	T	C	G	A	G	A	A	A	A	A	C	A	A	A	A	-	T	G	G	T	T	A	G	-	-	-	-	-	-	A	A	G	T
Citrus x oliveri	T	T	T	C	T	C	C	T	C	G	T	A	C	G	G	C	T	C	G	A	G	A	A	A	A	A	C	A	A	A	A	-	T	G	G	T	T	A	G	-	-	-	-	-	-	A	A	G	T
Microcitrus australasica	T	T	T	C	T	C	C	T	C	G	T	A	C	G	G	C	T	C	G	A	G	A	A	A	A	A	C	A	A	A	A	-	T	G	G	T	T	A	G	-	-	-	-	-	-	A	A	G	T
Microcitrus garrawayi	T	T	T	C	T	C	C	T	C	G	T	A	C	G	G	C	T	C	G	A	G	A	A	A	A	A	C	A	A	A	A	-	T	G	G	T	T	A	G	-	-	-	-	-	-	A	A	G	T
Oxanthera sp	T	T	T	C	T	C	C	T	C	G	T	A	C	G	G	C	T	C	G	A	G	A	A	A	A	A	C	A	A	A	A	-	T	G	G	T	T	A	G	-	-	-	-	-	-	A	A	G	T
Clymenia polyandra	T	T	T	C	T	C	C	T	C	G	T	A	C	G	G	C	T	C	G	A	G	A	A	A	A	A	C	A	A	A	A	-	T	G	G	T	T	A	G	-	-	-	-	-	-	A	A	G	T
Citrus indica	T	T	T	C	T	C	C	T	C	G	T	A	C	G	G	C	T	C	G	A	G	A	A	A	A	A	C	A	A	A	A	-	T	G	G	T	T	A	G	-	-	-	-	-	-	A	A	G	T
Citrus medica	T	T	T	C	T	C	C	T	C	G	T	A	C	G	G	C	T	C	G	A	G	A	A	A	A	A	C	A	A	A	A	-	T	G	G	T	T	A	G	-	-	-	-	-	-	A	A	G	T
[truncated: 855 more columns]
